# Supplementary material for: Dibromido{2-[(4-nitro­phen­yl)imino­meth­yl]pyridine-κ2 N,N′}zinc(II)
Source: Acta Crystallogr Sect E Struct Rep Online. 2011 Oct 22;67(Pt 11):m1556. doi: 10.1107/S1600536811042231 (PMC3246977; doi:10.1107/S1600536811042231)
Supplement: Supplementary file 1 [file e-67-m1556-sup1.cif]

##############################################################################
#                                                                            #
# This CIF contains the data in a paper accepted for publication in          #
# Acta Crystallographica Section E. It conforms to the requirements of       #
# Notes for Authors for Acta Crystallographica Section E, and has been       #
# peer reviewed under the auspices of the IUCr Commission on Journals.       #
#                                                                            #
# Full details of the Crystallographic Information File format               #
# are given in the paper "The Crystallographic Information File (CIF):       #
# a New Standard Archive File for Crystallography" by S. R. Hall, F. H.      #
# Allen and I. D. Brown [Acta Cryst. (1991), A47, 655-685].                  #
#                                                                            #
# The current version of the core CIF dictionary is obtainable from          #
# ftp://ftp.iucr.org/pub/cif_core.dic.                                       #
#                                                                            #
# Software is freely available for graphical display of the structure(s)     #
# in this CIF. For information consult the CIF software page                 #
# http://www.iucr.org/resources/cif/software.                                #
#                                                                            #
# This file may be used for bona fide research purposes within the           #
# scientific community so long as proper attribution is given to the journal # 
# article from which it was obtained.                                        #
#                                                                            #
##############################################################################
data_I
_audit_creation_method     SHELXL-97
_chemical_name_systematic
;
Dibromido{2-[(4-nitrophenyl)iminomethyl]pyridine-
\k^2^<i>N</i>,<i>N</i>'}zinc(II)
;
_chemical_name_common     ?
_chemical_formula_moiety     'C12 H9 Br2 N3 O2 Zn'
_chemical_formula_sum     'C12 H9 Br2 N3 O2 Zn'
_chemical_formula_iupac     '[Zn Br2 (C12 H9 N3 O2)]'
_chemical_formula_weight     452.41
_chemical_melting_point     ?
_symmetry_cell_setting     triclinic
_symmetry_space_group_name_H-M     'P -1'
_symmetry_space_group_name_Hall     '-P 1'
loop_
    _symmetry_equiv_pos_as_xyz
    'x, y, z'
    '-x, -y, -z'
_cell_length_a     7.2614(5)
_cell_length_b     7.9228(8)
_cell_length_c     13.6436(15)
_cell_angle_alpha     87.724(4)
_cell_angle_beta     74.719(6)
_cell_angle_gamma     82.007(6)
_cell_volume     749.81(12)
_cell_formula_units_Z     2
_cell_measurement_reflns_used     6572
_cell_measurement_theta_min     2.6
_cell_measurement_theta_max     27.5
_cell_measurement_temperature     150.0(10)
_exptl_crystal_description     'plate'
_exptl_crystal_colour     'colourless'
_exptl_crystal_size_max     0.28
_exptl_crystal_size_mid     0.15
_exptl_crystal_size_min     0.08
_exptl_crystal_density_diffrn     2.004
_exptl_crystal_density_meas     ?
_exptl_crystal_density_method     'not measured'
_exptl_crystal_F_000     436
_exptl_absorpt_coefficient_mu     6.969
_exptl_absorpt_correction_type     multi-scan
_exptl_absorpt_process_details     '(SORTAV; Blessing, 1995)'
_exptl_absorpt_correction_T_min     0.417
_exptl_absorpt_correction_T_max     0.588
_exptl_special_details     ?
_diffrn_ambient_temperature     150.0(10)
_diffrn_radiation_type     MoK\a
_diffrn_radiation_wavelength     0.71073
_diffrn_radiation_source     'fine-focus sealed tube'
_diffrn_radiation_monochromator     graphite
_diffrn_measurement_device_type     'Nonius KappaCCD'
_diffrn_measurement_method     '\f scans and \w scans with \k offsets'
_diffrn_detector_area_resol_mean     9
_diffrn_reflns_number     5868
_diffrn_reflns_av_R_equivalents     0.082
_diffrn_reflns_av_sigmaI/netI     0.075
_diffrn_reflns_theta_min     2.60
_diffrn_reflns_theta_max     27.56
_diffrn_reflns_theta_full     25.24
_diffrn_measured_fraction_theta_max     0.939
_diffrn_measured_fraction_theta_full     0.968
_diffrn_reflns_limit_h_min     -9
_diffrn_reflns_limit_h_max     9
_diffrn_reflns_limit_k_min     -10
_diffrn_reflns_limit_k_max     10
_diffrn_reflns_limit_l_min     -9
_diffrn_reflns_limit_l_max     17
_refine_special_details
;
Refinement of <i>F</i>^2^ against ALL reflections. The weighted <i>R</i>-factor
<i>wR</i> and goodness of fit <i>S</i> are based on <i>F</i>^2^, conventional
<i>R</i>-factors <i>R</i> are based on <i>F</i>, with <i>F</i> set to zero for
negative <i>F</i>^2^. The threshold expression of <i>F</i>^2^ >
\s(<i>F</i>^2^) is used only for calculating <i>R</i>-factors(gt) <i>etc</i>.
and is not relevant to the choice of reflections for refinement.
<i>R</i>-factors based on <i>F</i>^2^ are statistically about twice as large
as those based on <i>F</i>, and <i>R</i>- factors based on ALL data will be
even larger.
;
_reflns_number_total     3252
_reflns_number_gt     2630
_reflns_threshold_expression     I>2\s(I)
_refine_ls_structure_factor_coef     Fsqd
_refine_ls_matrix_type     full
_refine_ls_R_factor_all     0.0746
_refine_ls_R_factor_gt     0.0558
_refine_ls_wR_factor_gt     0.1276
_refine_ls_wR_factor_ref     0.1398
_refine_ls_goodness_of_fit_ref     1.035
_refine_ls_restrained_S_all     1.027
_refine_ls_number_reflns     3252
_refine_ls_number_parameters     237
_refine_ls_number_restraints     48
_refine_ls_hydrogen_treatment     constr
_refine_ls_weighting_scheme     calc
_refine_ls_weighting_details
         'calc w=1/[\s^2^(Fo^2^)+(0.0564P)^2^+2.8020P] where P=(Fo^2^+2Fc^2^)/3'
_atom_sites_solution_hydrogens     geom
_atom_sites_solution_primary     direct
_atom_sites_solution_secondary     difmap
_refine_ls_shift/su_max     0.000
_refine_ls_shift/su_mean     0.000
_refine_diff_density_max     0.698
_refine_diff_density_min     -1.238
_refine_ls_extinction_method     none
_refine_ls_extinction_coef     ?
loop_
    _atom_type_symbol
    _atom_type_description
    _atom_type_scat_dispersion_real
    _atom_type_scat_dispersion_imag
    _atom_type_scat_source
    'C' 'C' 0.0033 0.0016
                         'International Tables Vol C Tables 4.2.6.8 and 6.1.1.4'
    'H' 'H' 0.0000 0.0000
                         'International Tables Vol C Tables 4.2.6.8 and 6.1.1.4'
    'Br' 'Br' -0.2901 2.4595
                         'International Tables Vol C Tables 4.2.6.8 and 6.1.1.4'
    'N' 'N' 0.0061 0.0033
                         'International Tables Vol C Tables 4.2.6.8 and 6.1.1.4'
    'O' 'O' 0.0106 0.0060
                         'International Tables Vol C Tables 4.2.6.8 and 6.1.1.4'
    'Zn' 'Zn' 0.2839 1.4301
                         'International Tables Vol C Tables 4.2.6.8 and 6.1.1.4'
_computing_data_collection     'COLLECT (Nonius, 2002)'
_computing_cell_refinement     'DENZO-SMN (Otwinowski & Minor, 1997)'
_computing_data_reduction     'DENZO-SMN (Otwinowski & Minor, 1997)'
_computing_structure_solution     'SIR92 (Altomare <i>et al.</i>, 1994)'
_computing_structure_refinement     'SHELXTL (Sheldrick, 2008)'
_computing_molecular_graphics     'PLATON (Spek, 2009)'
_computing_publication_material     'SHELXTL (Sheldrick, 2008)'
loop_
    _atom_site_type_symbol
    _atom_site_label
    _atom_site_fract_x
    _atom_site_fract_y
    _atom_site_fract_z
    _atom_site_U_iso_or_equiv
    _atom_site_adp_type
    _atom_site_calc_flag
    _atom_site_refinement_flags
    _atom_site_occupancy
    _atom_site_symmetry_multiplicity
    _atom_site_disorder_assembly
    _atom_site_disorder_group
    Br Br1 0.33600(13) 0.49862(12) 0.72990(8) 0.0358(2) Uani d . 1 1 . .
    Br Br2 0.43682(13) -0.00007(12) 0.71961(8) 0.0366(3) Uani d . 1 1 . .
    Zn Zn1 0.20560(17) 0.24153(16) 0.74480(11) 0.0259(3) Uani d PD 0.809(2) 1 A
                                                                               1
    O O1 0.056(2) 0.137(2) 0.2086(8) 0.036(3) Uani d PD 0.809(2) 1 A 1
    O O2 0.2084(14) 0.3589(19) 0.1962(8) 0.034(3) Uani d PD 0.809(2) 1 A 1
    N N1 -0.0223(12) 0.2369(13) 0.8687(7) 0.027(2) Uani d PD 0.809(2) 1 A 1
    N N2 -0.0123(10) 0.2536(11) 0.6714(6) 0.0235(16) Uani d PD 0.809(2) 1 A 1
    N N3 0.1139(15) 0.2531(18) 0.2458(5) 0.027(2) Uani d PD 0.809(2) 1 A 1
    C C1 -0.0292(14) 0.2250(15) 0.9678(9) 0.032(2) Uani d PD 0.809(2) 1 A 1
    H H1A 0.0888 0.2123 0.9868 0.038 Uiso calc PR 0.809(2) 1 A 1
    C C2 -0.2000(15) 0.2302(17) 1.0447(9) 0.036(3) Uani d PD 0.809(2) 1 A 1
    H H2A -0.1998 0.2239 1.1143 0.043 Uiso calc PR 0.809(2) 1 A 1
    C C3 -0.3711(15) 0.245(2) 1.0150(10) 0.038(3) Uani d PD 0.809(2) 1 A 1
    H H3A -0.4906 0.2452 1.0647 0.046 Uiso calc PR 0.809(2) 1 A 1
    C C4 -0.3672(16) 0.259(2) 0.9150(10) 0.042(3) Uani d PD 0.809(2) 1 A 1
    H H4A -0.4839 0.2762 0.8947 0.050 Uiso calc PR 0.809(2) 1 A 1
    C C5 -0.1929(19) 0.249(2) 0.8435(6) 0.029(2) Uani d PD 0.809(2) 1 A 1
    C C6 -0.1789(12) 0.2637(12) 0.7350(8) 0.027(2) Uani d PD 0.809(2) 1 A 1
    H H6A -0.2922 0.2807 0.7115 0.032 Uiso calc PR 0.809(2) 1 A 1
    C C7 0.0079(12) 0.2568(13) 0.5649(7) 0.022(2) Uani d PD 0.809(2) 1 A 1
    C C8 -0.1213(16) 0.1964(17) 0.5189(8) 0.026(2) Uani d PD 0.809(2) 1 A 1
    H H8A -0.2320 0.1533 0.5603 0.032 Uiso calc PR 0.809(2) 1 A 1
    C C9 -0.091(2) 0.198(2) 0.4148(11) 0.028(3) Uani d PD 0.809(2) 1 A 1
    H H9A -0.1801 0.1597 0.3837 0.033 Uiso calc PR 0.809(2) 1 A 1
    C C10 0.074(3) 0.259(2) 0.3573(6) 0.023(3) Uani d PD 0.809(2) 1 A 1
    C C11 0.2013(19) 0.3242(17) 0.3996(9) 0.024(3) Uani d PD 0.809(2) 1 A 1
    H H11A 0.3071 0.3731 0.3575 0.029 Uiso calc PR 0.809(2) 1 A 1
    C C12 0.1737(16) 0.3183(16) 0.5044(8) 0.027(2) Uani d PD 0.809(2) 1 A 1
    H H12A 0.2651 0.3551 0.5345 0.032 Uiso calc PR 0.809(2) 1 A 1
    Zn Zn1A -0.4500(7) 0.2540(7) 0.7425(4) 0.0259(3) Uani d PD 0.191(2) 1 . 2
    O O1A 0.101(12) 0.141(12) 0.196(3) 0.036(3) Uani d PD 0.191(2) 1 . 2
    O O2A 0.252(8) 0.354(10) 0.211(3) 0.034(3) Uani d PD 0.191(2) 1 . 2
    N N1A -0.349(2) 0.259(6) 0.8676(10) 0.027(2) Uani d PD 0.191(2) 1 . 2
    N N2A -0.1587(13) 0.243(4) 0.6709(11) 0.0235(16) Uani d PD 0.191(2) 1 . 2
    N N3A 0.156(7) 0.240(8) 0.2468(11) 0.027(2) Uani d PD 0.191(2) 1 . 2
    C C1A -0.441(3) 0.265(6) 0.9666(11) 0.032(2) Uani d PD 0.191(2) 1 . 2
    H H1AA -0.5778 0.2718 0.9850 0.038 Uiso calc PR 0.191(2) 1 A 2
    C C2A -0.348(4) 0.262(8) 1.0440(14) 0.036(3) Uani d PD 0.191(2) 1 . 2
    H H2AA -0.4183 0.2797 1.1130 0.043 Uiso calc PR 0.191(2) 1 A 2
    C C3A -0.147(4) 0.233(9) 1.0156(16) 0.038(3) Uani d PD 0.191(2) 1 . 2
    H H3AA -0.0783 0.2113 1.0660 0.046 Uiso calc PR 0.191(2) 1 A 2
    C C4A -0.051(3) 0.234(10) 0.916(2) 0.042(3) Uani d PD 0.191(2) 1 . 2
    H H4AA 0.0856 0.2229 0.8961 0.050 Uiso calc PR 0.191(2) 1 A 2
    C C5A -0.154(3) 0.252(7) 0.8437(12) 0.029(2) Uani d PD 0.191(2) 1 . 2
    C C6A -0.0591(17) 0.252(5) 0.7351(15) 0.027(2) Uani d PD 0.191(2) 1 . 2
    H H6AA 0.0752 0.2576 0.7121 0.032 Uiso calc PR 0.191(2) 1 A 2
    C C7A -0.072(2) 0.246(4) 0.5645(11) 0.022(2) Uani d PD 0.191(2) 1 . 2
    C C8A 0.108(4) 0.298(7) 0.5209(16) 0.026(2) Uani d PD 0.191(2) 1 . 2
    H H8AA 0.1774 0.3375 0.5635 0.032 Uiso calc PR 0.191(2) 1 A 2
    C C9A 0.187(6) 0.292(10) 0.4172(18) 0.028(3) Uani d PD 0.191(2) 1 . 2
    H H9AA 0.3085 0.3294 0.3875 0.033 Uiso calc PR 0.191(2) 1 A 2
    C C10A 0.083(8) 0.231(11) 0.3581(11) 0.023(3) Uani d PD 0.191(2) 1 . 2
    C C11A -0.090(8) 0.169(11) 0.3986(17) 0.024(3) Uani d PD 0.191(2) 1 . 2
    H H11B -0.1520 0.1210 0.3556 0.029 Uiso calc PR 0.191(2) 1 A 2
    C C12A -0.171(5) 0.178(8) 0.5029(14) 0.027(2) Uani d PD 0.191(2) 1 . 2
    H H12B -0.2923 0.1394 0.5319 0.032 Uiso calc PR 0.191(2) 1 A 2
loop_
    _atom_site_aniso_label
    _atom_site_aniso_U_11
    _atom_site_aniso_U_22
    _atom_site_aniso_U_33
    _atom_site_aniso_U_12
    _atom_site_aniso_U_13
    _atom_site_aniso_U_23
    Br1 0.0307(5) 0.0262(4) 0.0540(6) -0.0087(3) -0.0146(5) -0.0002(5)
    Br2 0.0281(4) 0.0272(4) 0.0537(7) -0.0054(3) -0.0079(5) -0.0030(5)
    Zn1 0.0226(5) 0.0275(5) 0.0292(6) -0.0083(4) -0.0068(5) -0.0006(6)
    O1 0.041(9) 0.039(4) 0.031(5) -0.007(6) -0.013(4) -0.010(4)
    O2 0.037(7) 0.035(4) 0.029(5) -0.010(5) -0.009(4) 0.009(4)
    N1 0.028(4) 0.024(4) 0.031(5) -0.005(3) -0.008(4) 0.001(5)
    N2 0.026(4) 0.016(4) 0.031(4) -0.004(3) -0.009(4) -0.004(4)
    N3 0.023(6) 0.029(4) 0.031(4) 0.006(5) -0.013(4) -0.003(5)
    C1 0.026(5) 0.032(5) 0.040(7) -0.001(4) -0.013(5) 0.003(6)
    C2 0.042(6) 0.043(7) 0.017(5) -0.007(6) 0.003(5) -0.006(6)
    C3 0.018(5) 0.065(9) 0.028(7) -0.005(5) 0.002(5) -0.008(7)
    C4 0.023(5) 0.060(8) 0.042(8) -0.010(5) -0.006(6) 0.012(8)
    C5 0.026(6) 0.029(4) 0.034(5) -0.009(5) -0.008(5) -0.009(5)
    C6 0.023(4) 0.023(5) 0.037(6) -0.006(4) -0.011(5) 0.001(5)
    C7 0.020(6) 0.020(4) 0.024(4) -0.002(5) -0.002(4) 0.001(4)
    C8 0.025(6) 0.022(5) 0.030(6) -0.009(4) -0.001(5) 0.000(5)
    C9 0.031(6) 0.019(8) 0.033(7) -0.004(5) -0.008(5) -0.007(5)
    C10 0.025(4) 0.015(8) 0.027(4) 0.003(4) -0.006(4) 0.001(4)
    C11 0.033(6) 0.014(6) 0.021(6) -0.005(4) 0.001(5) 0.002(4)
    C12 0.025(6) 0.027(5) 0.029(6) -0.011(5) -0.003(4) -0.001(5)
    Zn1A 0.0226(5) 0.0275(5) 0.0292(6) -0.0083(4) -0.0068(5) -0.0006(6)
    O1A 0.041(9) 0.039(4) 0.031(5) -0.007(6) -0.013(4) -0.010(4)
    O2A 0.037(7) 0.035(4) 0.029(5) -0.010(5) -0.009(4) 0.009(4)
    N1A 0.028(4) 0.024(4) 0.031(5) -0.005(3) -0.008(4) 0.001(5)
    N2A 0.026(4) 0.016(4) 0.031(4) -0.004(3) -0.009(4) -0.004(4)
    N3A 0.023(6) 0.029(4) 0.031(4) 0.006(5) -0.013(4) -0.003(5)
    C1A 0.026(5) 0.032(5) 0.040(7) -0.001(4) -0.013(5) 0.003(6)
    C2A 0.042(6) 0.043(7) 0.017(5) -0.007(6) 0.003(5) -0.006(6)
    C3A 0.018(5) 0.065(9) 0.028(7) -0.005(5) 0.002(5) -0.008(7)
    C4A 0.023(5) 0.060(8) 0.042(8) -0.010(5) -0.006(6) 0.012(8)
    C5A 0.026(6) 0.029(4) 0.034(5) -0.009(5) -0.008(5) -0.009(5)
    C6A 0.023(4) 0.023(5) 0.037(6) -0.006(4) -0.011(5) 0.001(5)
    C7A 0.020(6) 0.020(4) 0.024(4) -0.002(5) -0.002(4) 0.001(4)
    C8A 0.025(6) 0.022(5) 0.030(6) -0.009(4) -0.001(5) 0.000(5)
    C9A 0.031(6) 0.019(8) 0.033(7) -0.004(5) -0.008(5) -0.007(5)
    C10A 0.025(4) 0.015(8) 0.027(4) 0.003(4) -0.006(4) 0.001(4)
    C11A 0.033(6) 0.014(6) 0.021(6) -0.005(4) 0.001(5) 0.002(4)
    C12A 0.025(6) 0.027(5) 0.029(6) -0.011(5) -0.003(4) -0.001(5)
_geom_special_details
;
All e.s.d.'s (except the e.s.d. in the dihedral angle between two l.s. planes)
are estimated using the full covariance matrix. The cell e.s.d.'s are taken
into account individually in the estimation of e.s.d.'s in distances, angles
and torsion angles; correlations between e.s.d.'s in cell parameters are only
used when they are defined by crystal symmetry. An approximate (isotropic)
treatment of cell e.s.d.'s is used for estimating e.s.d.'s involving l.s.
planes.
;
loop_
    _geom_bond_atom_site_label_1
    _geom_bond_atom_site_label_2
    _geom_bond_site_symmetry_2
    _geom_bond_distance
    _geom_bond_publ_flag
    Br1 Zn1A 1_655 2.340(5) ?
    Br1 Zn1 . 2.3428(14) y
    Br2 Zn1 . 2.3357(16) y
    Br2 Zn1A 1_655 2.339(5) ?
    Zn1 N1 . 2.034(9) y
    Zn1 N2 . 2.074(7) y
    O1 N3 . 1.239(10) ?
    O2 N3 . 1.226(10) ?
    N1 C1 . 1.340(14) ?
    N1 C5 . 1.361(16) ?
    N2 C6 . 1.284(11) ?
    N2 C7 . 1.421(12) ?
    N3 C10 . 1.472(10) ?
    C1 C2 . 1.394(14) ?
    C1 H1A . 0.9500 ?
    C2 C3 . 1.394(15) ?
    C2 H2A . 0.9500 ?
    C3 C4 . 1.357(18) ?
    C3 H3A . 0.9500 ?
    C4 C5 . 1.373(16) ?
    C4 H4A . 0.9500 ?
    C5 C6 . 1.459(14) ?
    C6 H6A . 0.9500 ?
    C7 C8 . 1.400(14) ?
    C7 C12 . 1.405(12) ?
    C8 C9 . 1.379(18) ?
    C8 H8A . 0.9500 ?
    C9 C10 . 1.381(18) ?
    C9 H9A . 0.9500 ?
    C10 C11 . 1.380(19) ?
    C11 C12 . 1.390(16) ?
    C11 H11A . 0.9500 ?
    C12 H12A . 0.9500 ?
    Zn1A N1A . 2.033(9) ?
    Zn1A N2A . 2.074(8) ?
    Zn1A Br2 1_455 2.339(5) ?
    Zn1A Br1 1_455 2.340(5) ?
    O1A N3A . 1.239(10) ?
    O2A N3A . 1.226(10) ?
    N1A C1A . 1.340(14) ?
    N1A C5A . 1.361(16) ?
    N2A C6A . 1.284(11) ?
    N2A C7A . 1.422(12) ?
    N3A C10A . 1.472(10) ?
    C1A C2A . 1.394(14) ?
    C1A H1AA . 0.9500 ?
    C2A C3A . 1.394(15) ?
    C2A H2AA . 0.9500 ?
    C3A C4A . 1.357(18) ?
    C3A H3AA . 0.9500 ?
    C4A C5A . 1.373(16) ?
    C4A H4AA . 0.9500 ?
    C5A C6A . 1.459(14) ?
    C6A H6AA . 0.9500 ?
    C7A C8A . 1.400(14) ?
    C7A C12A . 1.406(12) ?
    C8A C9A . 1.379(18) ?
    C8A H8AA . 0.9500 ?
    C9A C10A . 1.381(18) ?
    C9A H9AA . 0.9500 ?
    C10A C11A . 1.380(19) ?
    C11A C12A . 1.390(16) ?
    C11A H11B . 0.9500 ?
    C12A H12B . 0.9500 ?
loop_
    _geom_angle_atom_site_label_1
    _geom_angle_atom_site_label_2
    _geom_angle_atom_site_label_3
    _geom_angle_site_symmetry_1
    _geom_angle_site_symmetry_3
    _geom_angle
    _geom_angle_publ_flag
    Zn1A Br1 Zn1 1_655 . 64.77(11) ?
    Zn1 Br2 Zn1A . 1_655 64.90(12) ?
    N1 Zn1 N2 . . 81.2(3) y
    N1 Zn1 Br2 . . 116.1(3) y
    N2 Zn1 Br2 . . 118.0(2) y
    N1 Zn1 Br1 . . 112.3(3) y
    N2 Zn1 Br1 . . 111.5(2) y
    Br2 Zn1 Br1 . . 113.75(5) y
    C1 N1 C5 . . 117.0(8) ?
    C1 N1 Zn1 . . 130.6(7) ?
    C5 N1 Zn1 . . 112.4(7) ?
    C6 N2 C7 . . 121.2(7) ?
    C6 N2 Zn1 . . 111.5(6) ?
    C7 N2 Zn1 . . 127.2(5) ?
    O2 N3 O1 . . 124.5(7) ?
    O2 N3 C10 . . 118.0(9) ?
    O1 N3 C10 . . 117.5(9) ?
    N1 C1 C2 . . 123.6(10) ?
    N1 C1 H1A . . 118.2 ?
    C2 C1 H1A . . 118.2 ?
    C1 C2 C3 . . 117.2(12) ?
    C1 C2 H2A . . 121.4 ?
    C3 C2 H2A . . 121.4 ?
    C4 C3 C2 . . 120.0(11) ?
    C4 C3 H3A . . 120.0 ?
    C2 C3 H3A . . 120.0 ?
    C3 C4 C5 . . 119.4(11) ?
    C3 C4 H4A . . 120.3 ?
    C5 C4 H4A . . 120.3 ?
    N1 C5 C4 . . 122.6(10) ?
    N1 C5 C6 . . 115.1(9) ?
    C4 C5 C6 . . 122.1(11) ?
    N2 C6 C5 . . 119.5(9) ?
    N2 C6 H6A . . 120.2 ?
    C5 C6 H6A . . 120.2 ?
    C8 C7 C12 . . 119.9(8) ?
    C8 C7 N2 . . 123.9(8) ?
    C12 C7 N2 . . 116.1(8) ?
    C9 C8 C7 . . 121.2(10) ?
    C9 C8 H8A . . 119.4 ?
    C7 C8 H8A . . 119.4 ?
    C8 C9 C10 . . 117.6(11) ?
    C8 C9 H9A . . 121.2 ?
    C10 C9 H9A . . 121.2 ?
    C11 C10 C9 . . 122.9(8) ?
    C11 C10 N3 . . 118.7(12) ?
    C9 C10 N3 . . 118.4(13) ?
    C10 C11 C12 . . 119.4(9) ?
    C10 C11 H11A . . 120.3 ?
    C12 C11 H11A . . 120.3 ?
    C11 C12 C7 . . 118.7(10) ?
    C11 C12 H12A . . 120.6 ?
    C7 C12 H12A . . 120.6 ?
    N1A Zn1A N2A . . 81.2(3) ?
    N1A Zn1A Br2 . 1_455 114.8(13) ?
    N2A Zn1A Br2 . 1_455 110.8(8) ?
    N1A Zn1A Br1 . 1_455 111.9(12) ?
    N2A Zn1A Br1 . 1_455 120.6(8) ?
    Br2 Zn1A Br1 1_455 1_455 113.73(19) ?
    C1A N1A C5A . . 116.9(9) ?
    C1A N1A Zn1A . . 130.7(7) ?
    C5A N1A Zn1A . . 112.4(7) ?
    C6A N2A C7A . . 121.1(8) ?
    C6A N2A Zn1A . . 111.5(6) ?
    C7A N2A Zn1A . . 127.0(6) ?
    O2A N3A O1A . . 124.4(8) ?
    O2A N3A C10A . . 117.9(9) ?
    O1A N3A C10A . . 117.4(9) ?
    N1A C1A C2A . . 123.4(10) ?
    N1A C1A H1AA . . 118.3 ?
    C2A C1A H1AA . . 118.3 ?
    C1A C2A C3A . . 117.0(12) ?
    C1A C2A H2AA . . 121.5 ?
    C3A C2A H2AA . . 121.5 ?
    C4A C3A C2A . . 119.8(12) ?
    C4A C3A H3AA . . 120.1 ?
    C2A C3A H3AA . . 120.1 ?
    C3A C4A C5A . . 119.3(11) ?
    C3A C4A H4AA . . 120.4 ?
    C5A C4A H4AA . . 120.4 ?
    N1A C5A C4A . . 122.7(10) ?
    N1A C5A C6A . . 115.1(9) ?
    C4A C5A C6A . . 122.1(12) ?
    N2A C6A C5A . . 119.5(9) ?
    N2A C6A H6AA . . 120.2 ?
    C5A C6A H6AA . . 120.2 ?
    C8A C7A C12A . . 119.9(9) ?
    C8A C7A N2A . . 123.9(8) ?
    C12A C7A N2A . . 116.0(8) ?
    C9A C8A C7A . . 121.2(10) ?
    C9A C8A H8AA . . 119.4 ?
    C7A C8A H8AA . . 119.4 ?
    C8A C9A C10A . . 117.6(12) ?
    C8A C9A H9AA . . 121.2 ?
    C10A C9A H9AA . . 121.2 ?
    C11A C10A C9A . . 122.9(9) ?
    C11A C10A N3A . . 118.6(12) ?
    C9A C10A N3A . . 118.4(13) ?
    C10A C11A C12A . . 119.5(10) ?
    C10A C11A H11B . . 120.3 ?
    C12A C11A H11B . . 120.3 ?
    C11A C12A C7A . . 118.7(10) ?
    C11A C12A H12B . . 120.6 ?
    C7A C12A H12B . . 120.6 ?
_iucr_refine_instructions_details
;
TITL k10286 in P-1
CELL 0.71073  7.2614  7.9228  13.6436  87.724  74.719  82.007
ZERR    2  0.0005  0.0008  0.0015  0.0041  0.0056  0.0056
LATT  1
SFAC C  H  Br N  O  Zn
UNIT    24  18    4    6    4    2
TEMP -123
SIZE  0.28, 0.15, 0.08
MERG 0
ACTA
BOND $H
FMAP 2
PLAN  20
L.S.  4
EADP  Zn1 Zn1A
EADP  O1 O1A
EADP  O2 O2A
EADP  N1 N1A
EADP  N2 N2A
EADP  N3 N3A
EADP  C1 C1A
EADP  C2 C2A
EADP  C3 C3A
EADP  C4 C4A
EADP  C5 C5A
EADP  C6 C6A
EADP  C7 C7A
EADP  C8 C8A
EADP  C9 C9A
EADP  C10 C10A
EADP  C11 C11A
EADP  C12 C12A
WGHT    0.056400    2.802000
BASF  0.34158
FVAR      10.27047  0.80886
BR1  3    0.336003    0.498615    0.729905    11.00000    0.03067    0.02625 =
        0.05396  -0.00019  -0.01462  -0.00874
BR2  3    0.436825  -0.000070    0.719609    11.00000    0.02810    0.02718 =
        0.05369  -0.00300  -0.00792  -0.00538
PART  1
ZN1  6    0.205596    0.241533    0.744801    21.00000    0.02259    0.02745 =
        0.02919  -0.00059  -0.00676  -0.00832
O1    5    0.055646    0.137416    0.208595    21.00000    0.04133    0.03913 =
        0.03058  -0.00998  -0.01307  -0.00691
O2    5    0.208379    0.358923    0.196207    21.00000    0.03737    0.03522 =
        0.02899    0.00902  -0.00895  -0.00983
N1    4  -0.022317    0.236915    0.868712    21.00000    0.02799    0.02351 =
        0.03142    0.00063  -0.00807  -0.00476
N2    4  -0.012254    0.253578    0.671388    21.00000    0.02554    0.01598 =
        0.03064  -0.00410  -0.00938  -0.00352
N3    4    0.113926    0.253066    0.245831    21.00000    0.02339    0.02863 =
        0.03122  -0.00303  -0.01326    0.00645
C1    1  -0.029240    0.225011    0.967837    21.00000    0.02557    0.03186 =
        0.04027    0.00307  -0.01319  -0.00103
AFIX  43
H1A  2    0.088805    0.212314    0.986789    21.00000  -1.20000
AFIX  0
C2    1  -0.200012    0.230227    1.044658    21.00000    0.04155    0.04343 =
        0.01718  -0.00624    0.00300  -0.00687
AFIX  43
H2A  2  -0.199816    0.223943    1.114311    21.00000  -1.20000
AFIX  0
C3    1  -0.371109    0.245055    1.014952    21.00000    0.01781    0.06506 =
        0.02771  -0.00771    0.00165  -0.00458
AFIX  43
H3A  2  -0.490553    0.245250    1.064712    21.00000  -1.20000
AFIX  0
C4    1  -0.367179    0.259213    0.915007    21.00000    0.02261    0.06000 =
        0.04189    0.01221  -0.00617  -0.00999
AFIX  43
H4A  2  -0.483883    0.276200    0.894671    21.00000  -1.20000
AFIX  0
C5    1  -0.192919    0.248758    0.843521    21.00000    0.02563    0.02865 =
        0.03390  -0.00868  -0.00755  -0.00933
C6    1  -0.178880    0.263672    0.734962    21.00000    0.02296    0.02307 =
        0.03742    0.00116  -0.01095  -0.00606
AFIX  43
H6A  2  -0.292196    0.280728    0.711484    21.00000  -1.20000
AFIX  0
C7    1    0.007901    0.256764    0.564860    21.00000    0.02046    0.02013 =
        0.02429    0.00106  -0.00222  -0.00180
C8    1  -0.121342    0.196404    0.518941    21.00000    0.02490    0.02228 =
        0.03045  -0.00042  -0.00099  -0.00895
AFIX  43
H8A  2  -0.231986    0.153292    0.560285    21.00000  -1.20000
AFIX  0
C9    1  -0.090962    0.198390    0.414787    21.00000    0.03116    0.01896 =
        0.03334  -0.00685  -0.00845  -0.00380
AFIX  43
H9A  2  -0.180109    0.159721    0.383729    21.00000  -1.20000
AFIX  0
C10  1    0.073652    0.258590    0.357270    21.00000    0.02467    0.01521 =
        0.02684    0.00117  -0.00557    0.00347
C11  1    0.201279    0.324247    0.399615    21.00000    0.03298    0.01351 =
        0.02088    0.00225    0.00104  -0.00546
AFIX  43
H11A  2    0.307096    0.373111    0.357530    21.00000  -1.20000
AFIX  0
C12  1    0.173696    0.318281    0.504392    21.00000    0.02458    0.02669 =
        0.02883  -0.00136  -0.00310  -0.01078
AFIX  43
H12A  2    0.265145    0.355075    0.534542    21.00000  -1.20000
AFIX  0
PART  2
SAME  0.002 Zn1 > C12
ZN1A  6  -0.450007    0.254008    0.742471  -21.00000    0.02259    0.02745 =
        0.02919  -0.00059  -0.00676  -0.00832
O1A  5    0.100808    0.140981    0.195820  -21.00000    0.04133    0.03913 =
        0.03058  -0.00998  -0.01307  -0.00691
O2A  5    0.251614    0.354117    0.210922  -21.00000    0.03737    0.03522 =
        0.02899    0.00902  -0.00895  -0.00983
N1A  4  -0.348568    0.258915    0.867607  -21.00000    0.02799    0.02351 =
        0.03142    0.00063  -0.00807  -0.00476
N2A  4  -0.158723    0.243114    0.670927  -21.00000    0.02554    0.01598 =
        0.03064  -0.00410  -0.00938  -0.00352
N3A  4    0.155901    0.239858    0.246846  -21.00000    0.02339    0.02863 =
        0.03122  -0.00303  -0.01326    0.00645
C1A  1  -0.441361    0.265093    0.966588  -21.00000    0.02557    0.03186 =
        0.04027    0.00307  -0.01319  -0.00103
AFIX  43
H1AA  2  -0.577780    0.271765    0.984966  -21.00000  -1.20000
AFIX  0
C2A  1  -0.348204    0.262244    1.043988  -21.00000    0.04155    0.04343 =
        0.01718  -0.00624    0.00300  -0.00687
AFIX  43
H2AA  2  -0.418333    0.279736    1.112974  -21.00000  -1.20000
AFIX  0
C3A  1  -0.147474    0.232565    1.015592  -21.00000    0.01781    0.06506 =
        0.02771  -0.00771    0.00165  -0.00458
AFIX  43
H3AA  2  -0.078289    0.211345    1.065973  -21.00000  -1.20000
AFIX  0
C4A  1  -0.051164    0.234067    0.915795  -21.00000    0.02261    0.06000 =
        0.04189    0.01221  -0.00617  -0.00999
AFIX  43
H4AA  2    0.085557    0.222857    0.896052  -21.00000  -1.20000
AFIX  0
C5A  1  -0.153532    0.251970    0.843666  -21.00000    0.02563    0.02865 =
        0.03390  -0.00868  -0.00755  -0.00933
C6A  1  -0.059070    0.251621    0.735142  -21.00000    0.02296    0.02307 =
        0.03742    0.00116  -0.01095  -0.00606
AFIX  43
H6AA  2    0.075250    0.257647    0.712136  -21.00000  -1.20000
AFIX  0
C7A  1  -0.072222    0.245585    0.564545  -21.00000    0.02046    0.02013 =
        0.02429    0.00106  -0.00222  -0.00180
C8A  1    0.108158    0.297689    0.520902  -21.00000    0.02490    0.02228 =
        0.03045  -0.00042  -0.00099  -0.00895
AFIX  43
H8AA  2    0.177447    0.337463    0.563474  -21.00000  -1.20000
AFIX  0
C9A  1    0.187056    0.292307    0.417207  -21.00000    0.03116    0.01896 =
        0.03334  -0.00685  -0.00845  -0.00380
AFIX  43
H9AA  2    0.308519    0.329361    0.387500  -21.00000  -1.20000
AFIX  0
C10A  1    0.083211    0.231145    0.358115  -21.00000    0.02467    0.01521 =
        0.02684    0.00117  -0.00557    0.00347
C11A  1  -0.089552    0.169289    0.398610  -21.00000    0.03298    0.01351 =
        0.02088    0.00225    0.00104  -0.00546
AFIX  43
H11B  2  -0.152009    0.121028    0.355603  -21.00000  -1.20000
AFIX  0
C12A  1  -0.171471    0.178166    0.502850  -21.00000    0.02458    0.02669 =
        0.02883  -0.00136  -0.00310  -0.01078
AFIX  43
H12B  2  -0.292258    0.139401    0.531853  -21.00000  -1.20000
PART  0
HKLF 5
REM  k10286 in P-1
REM R1 =  0.0558 for  2630 Fo > 4sig(Fo)  and  0.0746 for all  3252 data
REM    237 parameters refined using    48 restraints
END
WGHT      0.0560      2.8349
REM Highest difference peak  0.698,  deepest hole -1.238,  1-sigma level  0.163
Q1    1  0.2630  0.2544  0.6782  11.00000  0.05    0.70
Q2    1  0.3408  0.1058  0.7169  11.00000  0.05    0.67
Q3    1  0.2035  0.2901  0.8075  11.00000  0.05    0.58
Q4    1  0.4318  0.2171  0.2413  11.00000  0.05    0.57
Q5    1  -0.4289  0.1047  0.7391  11.00000  0.05    0.56
;
data_global
_journal_date_recd_electronic     2011-09-02
_journal_date_accepted     2011-10-12
_journal_name_full     'Acta Crystallographica, Section E'
_journal_year     2011
_journal_volume     67
_journal_issue     11
_journal_page_first     m1556
_journal_page_last     m1556
_journal_paper_category     QM
_journal_coeditor_code     GK2406
_publ_contact_author_name     'Dr. Sadegh Salehzadeh'
_publ_contact_author_address
; Faculty of Chemistry,
  Bu-Ali Sina University,
  Hamedan,
  Iran
;
_publ_contact_author_email     saleh@basu.ac.ir
_publ_contact_author_fax     '98 21 88041344'
_publ_contact_author_phone     '98 21 88041344'
_publ_section_title
;\
Dibromido{2-[(4-nitrophenyl)iminomethyl]pyridine-\k^2^<i>N</i>,<i>N</i>'}\
zinc(II)
;
loop_
    _publ_author_name
    _publ_author_footnote
    _publ_author_address
    'Salehzadeh, Sadegh' .
;Faculty of Chemistry,
 Bu-Ali Sina University,
 Hamedan,
 Iran
;
    'Khalaj, Mehdi' .
;
Faculty of Chemistry,
Bu-Ali Sina University,
Hamedan,
Iran
;
    'Dehghanpour, Saeed' .
;
Department of Chemistry,
Alzahra University,
PO Box 1993891176,
Vanak,
Tehran,
Iran
;
    'Tarmoradi, Isaac' .
;Faculty of Chemistry,
 Bu-Ali Sina University,
 Hamedan,
 Iran
;
