# Supplementary material for: Dibromido{2-[(4-nitro­phen­yl)imino­meth­yl]pyridine-κ2 N,N′}zinc(II)
Source: Acta Crystallogr Sect E Struct Rep Online. 2011 Oct 22;67(Pt 11):m1556. doi: 10.1107/S1600536811042231 (PMC3246977; doi:10.1107/S1600536811042231)
Supplement: Supplementary file 2 [file e-67-m1556-Isup2.hkl]

# 
# h,k,l, Fc-squared, Fo-squared, sigma(Fo-squared) and status flag 
# 
data_I
_shelx_title ' k10286 in P-1' 
_shelx_refln_list_code          4 
_shelx_F_calc_maximum      169.14 
_exptl_crystal_F_000       436.00 
_reflns_d_resolution_high  0.7680 
 
loop_ 
 _symmetry_equiv_pos_as_xyz 
 'x, y, z' 
 '-x, -y, -z' 
 
_cell_length_a     7.2614 
_cell_length_b     7.9228 
_cell_length_c    13.6436 
_cell_angle_alpha  87.724 
_cell_angle_beta   74.719 
_cell_angle_gamma  82.007 
 
_shelx_F_squared_multiplier     1.000 
 
loop_ 
 _refln_index_h 
 _refln_index_k 
 _refln_index_l 
 _refln_F_squared_calc 
 _refln_F_squared_meas 
 _refln_F_squared_sigma 
 _refln_observed_status 
   1   0   0      838.31      936.90     51.82 o 
   2   0   0      695.58      691.54     25.67 o 
   3   0   0      168.60      155.75     16.42 o 
   4   0   0      698.76      715.29    101.87 o 
   5   0   0     1039.63     1172.32     33.28 o 
   6   0   0      134.42      136.30     20.16 o 
   7   0   0       85.17       96.22     29.17 o 
   8   0   0      926.12      999.75    137.96 o 
  -8   1   0      301.58      342.59     37.22 o 
  -7   1   0      552.66      590.99     49.15 o 
  -6   1   0      705.72      760.11     56.48 o 
  -5   1   0      426.04      500.93     29.03 o 
  -4   1   0      474.41      423.24     28.77 o 
  -3   1   0     9624.68     9548.58    344.81 o 
  -2   1   0    13049.02    12201.74    377.78 o 
  -1   1   0      495.13      510.35     35.73 o 
   0   1   0        8.11       17.83      6.22 o 
   1   1   0      960.90      997.17     30.51 o 
   2   1   0     1498.54     1548.04     58.18 o 
   3   1   0      304.89      285.96     24.09 o 
   4   1   0      936.76      920.07     70.54 o 
   5   1   0      584.10      557.90     53.97 o 
   6   1   0     4176.60     4762.88    214.81 o 
   7   1   0     1766.65     1979.88    203.57 o 
   8   1   0       92.09       74.79     28.57 o 
   9   1   0      128.98       97.59     44.58 o 
  -8   2   0       81.33       92.29     27.64 o 
  -7   2   0      245.15      312.03     38.63 o 
  -6   2   0        8.10        8.34      6.40 o 
  -5   2   0      543.25      562.52     32.17 o 
  -4   2   0      345.46      348.37     26.27 o 
  -3   2   0     4402.37     4795.95    125.29 o 
  -2   2   0      458.88      406.96     46.00 o 
  -1   2   0    24127.42    23545.09    678.29 o 
   0   2   0     5833.06     5552.48    158.96 o 
   1   2   0    12360.06    12460.52    498.20 o 
   2   2   0      948.23      885.01     28.10 o 
   3   2   0     2727.54     2760.37     71.11 o 
   4   2   0     1330.29     1359.07    154.76 o 
   5   2   0     1164.71     1123.71     45.39 o 
   6   2   0       17.31       13.08      7.60 o 
   7   2   0      339.93      375.83     49.36 o 
   8   2   0      126.72      105.61     45.77 o 
  -8   3   0       65.81       75.91     37.48 o 
  -7   3   0     1119.08     1255.37    211.29 o 
  -6   3   0     1592.89     1661.31    122.08 o 
  -5   3   0      960.35      972.00     67.36 o 
  -4   3   0      733.35      813.15     43.73 o 
  -3   3   0      680.86      706.30     21.91 o 
  -2   3   0      248.82      277.69     23.75 o 
  -1   3   0     1013.25     1032.25     42.60 o 
   0   3   0       49.82       70.18     10.56 o 
   1   3   0     3127.17     3345.90    104.28 o 
   2   3   0     3977.65     3996.19     99.04 o 
   3   3   0     9558.02     9955.15    265.63 o 
   4   3   0      867.41     1012.83     42.10 o 
   5   3   0      681.10      732.81     31.62 o 
   6   3   0      772.82      746.90    115.81 o 
   7   3   0      645.16      648.78     48.41 o 
   8   3   0      335.90      287.70     57.15 o 
  -7   4   0       11.08        2.24     23.42 o 
  -6   4   0       68.66       70.28     15.17 o 
  -5   4   0      278.37      335.77     36.94 o 
  -4   4   0      232.47      177.43     12.33 o 
  -3   4   0       64.45       46.56      7.14 o 
  -2   4   0     1379.40     1318.37    255.50 o 
  -1   4   0     1793.99     1880.57     94.69 o 
   0   4   0    28608.75    30661.73    764.23 o 
   1   4   0     4512.59     4709.82    119.45 o 
   2   4   0      243.58      243.10     13.51 o 
   3   4   0       27.86       26.70      8.02 o 
   4   4   0      399.69      512.56     25.43 o 
   5   4   0      682.71      709.21     35.02 o 
   6   4   0      216.71      220.81     22.62 o 
   7   4   0       68.77       88.27     26.38 o 
   8   4   0      885.12      871.46     95.14 o 
  -5   5   0      128.97      140.32     23.70 o 
  -4   5   0      270.97      290.65     62.98 o 
  -3   5   0     2773.61     3172.69    250.54 o 
  -2   5   0     1934.40     2091.46    107.16 o 
  -1   5   0      141.74      185.16     94.57 o 
   0   5   0       73.83       50.46     12.98 o 
   1   5   0      250.12      320.02     23.69 o 
   2   5   0      652.28      646.06     24.23 o 
   3   5   0      770.58      743.37     32.14 o 
   4   5   0      403.82      384.29     20.40 o 
   5   5   0      851.48      891.44     35.02 o 
   6   5   0     2290.07     2349.68    135.58 o 
   7   5   0     1208.70     1385.81     69.91 o 
   8   5   0       85.74       88.73     39.61 o 
  -5   6   0      130.21      127.45     36.14 o 
  -4   6   0      636.85      708.08     55.65 o 
  -3   6   0      213.54      200.92     42.08 o 
  -2   6   0      220.25      225.81     49.35 o 
  -1   6   0     2052.28     2284.25     87.67 o 
   0   6   0      375.39      411.68     45.27 o 
   1   6   0     2645.67     2672.79    108.46 o 
   2   6   0      178.80      182.86     25.19 o 
   3   6   0     1425.36     1329.90     45.67 o 
   4   6   0      178.50      163.54     17.26 o 
   5   6   0      383.25      315.72     41.24 o 
   6   6   0       12.92       13.62     19.39 o 
   7   6   0      101.30      114.67     21.20 o 
   8   6   0       58.20       70.01     38.00 o 
  -5   7   0       78.85       24.95     26.15 o 
  -3   7   0      223.20      209.30     34.22 o 
  -2   7   0      372.29      372.72     32.19 o 
  -1   7   0      288.26      247.84     27.02 o 
   0   7   0       84.85       47.81     24.47 o 
   1   7   0      319.22      284.52     43.74 o 
   2   7   0     2722.62     2880.29    164.25 o 
   3   7   0     1898.89     2024.51    137.98 o 
   4   7   0      190.76      182.06     22.10 o 
   5   7   0      114.84       89.13     20.75 o 
   6   7   0      492.22      446.98     36.35 o 
   7   7   0      322.90      238.93     42.30 o 
  -4   8   0       27.44       33.99     38.47 o 
  -3   8   0      117.14      108.54     46.56 o 
  -2   8   0      153.38      125.66     43.02 o 
  -1   8   0      930.57      767.77     68.93 o 
   0   8   0     4918.17     5535.90    329.58 o 
   1   8   0      505.00      436.74     58.34 o 
   2   8   0       31.43      -36.02     36.02 o 
   3   8   0       12.80        4.55     29.38 o 
   4   8   0      173.42      173.53     37.46 o 
   5   8   0      162.70      182.09     47.81 o 
   6   8   0      122.33      118.77     21.18 o 
  -3   9   0      408.60      562.71     80.66 o 
  -2   9   0      329.37      303.85     54.39 o 
  -1   9   0       18.00        3.35     41.05 o 
   0   9   0       39.92       81.38     35.66 o 
   1   9   0       90.08      277.70     53.79 o 
   2   9   0       48.66       86.58     37.10 o 
   3   9   0      378.71      320.67     63.31 o 
   4   9   0      101.98       62.35     46.49 o 
   5   9   0      261.39      164.07     42.19 o 
   0  10   0       69.07       64.74     53.61 o 
   1  10   0      788.13      691.95     85.27 o 
   2  10   0        1.25      -47.21     50.56 o 
   3  10   0      177.13      127.51     46.25 o 
  -3 -10   1      435.87      222.00     69.11 o 
  -2 -10   1      849.59      817.13     88.19 o 
  -1 -10   1      268.87      170.71     59.54 o 
   0 -10   1       50.08       -2.22     52.65 o 
  -5  -9   1     1377.33     1306.29     96.10 o 
  -4  -9   1      871.44      776.32     91.55 o 
  -3  -9   1       21.24       23.81     28.36 o 
  -2  -9   1       24.69       32.74     32.74 o 
  -1  -9   1      160.32      197.88     43.86 o 
   0  -9   1      207.07      228.45     40.33 o 
   1  -9   1        9.66       23.45     43.50 o 
   2  -9   1       61.01       96.94     43.44 o 
   3  -9   1      216.47      347.83     67.20 o 
  -6  -8   1        8.80       -1.14     41.70 o 
  -5  -8   1       31.80       51.76     41.41 o 
  -4  -8   1       69.63       58.28     29.74 o 
  -3  -8   1       54.74       87.54     29.56 o 
  -2  -8   1      552.23      433.22     55.59 o 
  -1  -8   1      342.59      302.84     47.33 o 
   0  -8   1       28.56       58.22     38.05 o 
   1  -8   1     1094.83     1306.89    100.77 o 
   2  -8   1     1087.96     1046.78     96.76 o 
   3  -8   1       12.83       25.49     41.05 o 
   4  -8   1      105.06      151.99     45.06 o 
  -7  -7   1        6.33       10.64     21.12 o 
  -6  -7   1      366.30      355.18     32.74 o 
  -5  -7   1      540.75      574.73     52.06 o 
  -4  -7   1     1310.46     1379.30     93.59 o 
  -3  -7   1      932.95      872.90     67.68 o 
  -2  -7   1      168.15      190.46     37.46 o 
  -1  -7   1      288.15      252.63     42.91 o 
   0  -7   1      598.76      681.18     65.28 o 
   1  -7   1      192.26      184.48     37.82 o 
   2  -7   1      134.96      113.57     36.39 o 
   3  -7   1      142.00      148.57     34.17 o 
   4  -7   1      365.76      427.00     57.33 o 
   5  -7   1      880.17      997.72     91.49 o 
  -7  -6   1      270.79      236.35     30.31 o 
  -6  -6   1      573.30      568.50     80.12 o 
  -5  -6   1       37.26       58.21     14.39 o 
  -4  -6   1      453.66      481.27     27.70 o 
  -3  -6   1     3075.48     3382.25    184.09 o 
  -2  -6   1     3050.51     3039.48    157.58 o 
  -1  -6   1     1697.74     1830.34     81.57 o 
   0  -6   1      429.31      410.99     26.37 o 
   1  -6   1     1521.22     1821.30     68.23 o 
   2  -6   1     1607.74     1654.89    124.35 o 
   3  -6   1     2350.20     2754.77    100.87 o 
   4  -6   1       57.28       59.99     19.72 o 
   5  -6   1       34.77       72.82     34.11 o 
  -8  -5   1        2.01      -25.91     34.17 o 
  -7  -5   1      135.33      160.35     20.84 o 
  -6  -5   1      735.01      781.59     29.52 o 
  -5  -5   1     4413.62     4646.35    144.14 o 
  -4  -5   1     2183.64     2371.07    117.57 o 
  -3  -5   1        4.47       23.24      9.27 o 
  -2  -5   1      194.19      225.01     30.96 o 
  -1  -5   1      732.54      815.26     40.26 o 
   0  -5   1     2928.26     3090.40    139.09 o 
   1  -5   1      260.76      314.07     25.59 o 
   2  -5   1      258.01      300.13     57.15 o 
   3  -5   1     1398.97     1475.10     59.31 o 
   4  -5   1     3439.05     3955.68    289.44 o 
   5  -5   1      485.78      595.27     34.01 o 
   6  -5   1      154.20      182.40     24.66 o 
   7  -5   1       20.07      -28.48     38.72 o 
  -8  -4   1      393.34      395.64     57.86 o 
  -7  -4   1      595.08      629.54     44.20 o 
  -6  -4   1       35.68       33.74     15.74 o 
  -5  -4   1       75.68       99.84     13.12 o 
  -4  -4   1      331.70      328.94     18.15 o 
  -3  -4   1       24.92       34.99      9.25 o 
  -2  -4   1     2233.49     2465.89     82.90 o 
  -1  -4   1     2637.03     2475.64     83.48 o 
   0  -4   1       56.55       60.46     11.55 o 
   1  -4   1     2685.62     2779.90     91.19 o 
   2  -4   1     5857.92     6556.95    260.51 o 
   3  -4   1       25.00       31.10      7.04 o 
   4  -4   1      168.14      171.35     14.17 o 
   5  -4   1      162.34      208.15     18.08 o 
   6  -4   1      186.97      176.11     17.05 o 
   7  -4   1       86.45      125.38     24.16 o 
  -8  -3   1      613.07      508.67     69.23 o 
  -7  -3   1       67.13       68.05     15.89 o 
  -6  -3   1      507.34      578.64     42.12 o 
  -5  -3   1     1103.87     1195.32     57.24 o 
  -4  -3   1     4326.09     4609.00    150.54 o 
  -3  -3   1     3853.42     3833.43    157.77 o 
  -2  -3   1      546.57      519.03     17.68 o 
  -1  -3   1      969.70      988.43     44.04 o 
   0  -3   1     4443.43     4219.47    128.83 o 
   1  -3   1      546.69      484.50     59.32 o 
   2  -3   1      421.11      426.32     20.03 o 
   3  -3   1     1233.22     1274.30     31.75 o 
   4  -3   1     1088.63     1023.62     35.23 o 
   5  -3   1     3879.64     4703.13    118.21 o 
   6  -3   1       56.86       42.27     12.04 o 
   7  -3   1      153.94      162.70     31.19 o 
   8  -3   1       88.71      109.03     31.61 o 
  -8  -2   1       72.57       50.86     42.78 o 
  -7  -2   1      616.82      529.64     74.63 o 
  -6  -2   1      804.02      818.04     84.13 o 
  -5  -2   1      360.24      373.62     27.26 o 
  -4  -2   1      483.37      494.97     20.70 o 
  -3  -2   1    10571.31    10664.02    321.69 o 
  -2  -2   1     7997.13     7607.85    209.02 o 
  -1  -2   1     3477.59     3620.41     86.46 o 
   0  -2   1      563.41      543.62     29.02 o 
   1  -2   1    19793.99    20984.69    523.51 o 
   2  -2   1     2621.39     2430.09     95.57 o 
   3  -2   1     6608.51     6739.11    145.71 o 
   4  -2   1      347.37      237.43     43.72 o 
   5  -2   1      152.58      170.29     11.84 o 
   6  -2   1     1140.00     1210.65    126.49 o 
   7  -2   1      619.62      518.12     58.94 o 
   8  -2   1       55.30       51.85     25.49 o 
  -8  -1   1        2.86        7.64     34.37 o 
  -7  -1   1      173.93      181.37     41.88 o 
  -6  -1   1      803.52      761.80     37.84 o 
  -5  -1   1     7969.39     8190.44    250.97 o 
  -4  -1   1     2482.41     2450.36     77.60 o 
  -3  -1   1       44.82       50.93      6.47 o 
  -2  -1   1     1145.51     1223.17     33.86 o 
  -1  -1   1     5214.97     5084.04    104.50 o 
   0  -1   1     2865.36     2770.67     82.90 o 
   1  -1   1      875.49      914.65     24.90 o 
   2  -1   1      584.75      607.60     16.57 o 
   3  -1   1     2757.03     2712.41    106.75 o 
   4  -1   1     9008.30     8825.46    194.01 o 
   5  -1   1     1060.76      736.95     51.16 o 
   6  -1   1      979.40     1024.59     71.95 o 
   7  -1   1      262.01      220.29     37.90 o 
   8  -1   1      524.07      531.49    135.65 o 
  -8   0   1      461.06      548.94     62.35 o 
  -7   0   1      418.34      491.91     41.23 o 
  -6   0   1       43.14       21.24      9.68 o 
  -5   0   1      315.16      277.80     38.56 o 
  -4   0   1      629.98      687.85     23.85 o 
  -3   0   1       51.83       61.21      5.59 o 
  -2   0   1     9219.63     8439.26    259.08 o 
  -1   0   1     4627.54     3978.48    193.57 o 
   1   0   1     1495.16     1187.28     48.77 o 
   2   0   1    10710.06     9341.73    259.83 o 
   3   0   1      299.46      271.49     14.67 o 
   4   0   1      448.01      464.85     45.77 o 
   5   0   1      190.70      180.92     23.05 o 
   6   0   1       64.85       27.46     19.24 o 
   7   0   1      150.45      196.92     26.71 o 
   8   0   1      182.98      188.04     35.28 o 
   9   0   1      204.00      230.27     38.23 o 
  -8   1   1      401.25      446.08     60.67 o 
  -7   1   1       57.17       67.81     24.47 o 
  -6   1   1      608.76      570.99     31.18 o 
  -5   1   1      855.91      849.49     65.07 o 
  -4   1   1     8425.48     8485.41    275.23 o 
  -3   1   1     1329.35     1270.59     31.58 o 
  -2   1   1      815.93      791.95     48.98 o 
  -1   1   1      726.59      763.28     62.08 o 
   0   1   1     2879.49     2865.03     84.26 o 
   1   1   1      743.86      847.76     57.83 o 
   2   1   1      646.88      627.56     23.53 o 
   3   1   1      789.70      794.63     26.55 o 
   4   1   1     4322.47     4400.46    173.71 o 
   5   1   1     7233.83     7428.36    333.95 o 
   6   1   1      260.04      331.32     44.28 o 
   7   1   1      148.59      238.21     45.77 o 
   8   1   1       47.82       45.72     48.11 o 
   9   1   1        1.23       50.81     33.69 o 
  -8   2   1       32.30       48.62     27.63 o 
  -7   2   1      530.81      570.73     92.38 o 
  -6   2   1      538.16      557.28     25.76 o 
  -5   2   1      105.86      131.74     15.87 o 
  -4   2   1      502.59      513.17     39.33 o 
  -3   2   1     8173.32     8540.06    266.74 o 
  -2   2   1     5045.90     4680.02    191.79 o 
  -1   2   1     1057.89     1157.49     35.59 o 
   0   2   1      492.22      483.99     20.84 o 
   1   2   1     9782.01    10339.40    284.56 o 
   2   2   1    15502.93    15062.47    830.90 o 
   3   2   1     3820.37     3726.60    153.87 o 
   4   2   1      515.78      574.70     28.33 o 
   5   2   1      273.27      379.99     21.15 o 
   6   2   1     1137.32     1251.39     49.05 o 
   7   2   1      772.73      782.73     66.42 o 
   8   2   1       54.62       54.84     31.29 o 
   9   2   1       34.52       32.52     31.21 o 
  -8   3   1        4.23       -1.32     41.23 o 
  -7   3   1      103.02       88.89     32.42 o 
  -6   3   1      528.44      544.17     31.99 o 
  -5   3   1     5188.98     6155.68    164.17 o 
  -4   3   1      393.61      424.14     48.23 o 
  -3   3   1      158.69      159.47     10.41 o 
  -2   3   1      543.44      599.58     40.23 o 
  -1   3   1     2724.63     2524.42     90.19 o 
   0   3   1     5309.46     5549.95    176.22 o 
   1   3   1     4685.60     4860.13    149.20 o 
   2   3   1      242.47      232.22     12.67 o 
   3   3   1     5314.99     5153.43    277.22 o 
   4   3   1     6889.06     7160.74    188.08 o 
   5   3   1      807.80      968.62     57.50 o 
   6   3   1     1337.72     1331.11     52.35 o 
   7   3   1      183.37      179.34     39.37 o 
   8   3   1     1227.57     1254.47     98.91 o 
  -6   4   1       15.30       31.95     37.34 o 
  -5   4   1       64.25       54.61     12.12 o 
  -4   4   1      165.72      190.09     23.80 o 
  -3   4   1       83.28       74.14     10.82 o 
  -2   4   1     1753.79     1615.54    171.27 o 
  -1   4   1     5550.25     5676.14    180.04 o 
   0   4   1      104.54      123.30      6.95 o 
   1   4   1     6080.50     5763.85    133.48 o 
   2   4   1     1720.39     1757.53     56.83 o 
   3   4   1      125.25      124.03     10.96 o 
   4   4   1      604.90      620.41     25.63 o 
   5   4   1      178.46      215.85     15.77 o 
   6   4   1      107.78      124.88     14.86 o 
   7   4   1      293.33      268.51     26.80 o 
   8   4   1      307.89      284.05     46.61 o 
  -6   5   1      283.35      291.04     42.42 o 
  -5   5   1      335.29      549.83     58.34 o 
  -4   5   1     3079.39     3275.53    341.06 o 
  -3   5   1     1280.60     1476.04     72.48 o 
  -2   5   1      711.53      810.05     39.53 o 
  -1   5   1      149.99      174.68     41.11 o 
   0   5   1     3073.34     3227.30    109.01 o 
   1   5   1      388.99      420.59     18.91 o 
   2   5   1      128.37      128.43     11.36 o 
   3   5   1      559.39      553.48     24.67 o 
   4   5   1     1620.96     1689.50     75.24 o 
   5   5   1     6010.39     6411.70    208.30 o 
   6   5   1      304.39      308.44     31.74 o 
   7   5   1      359.84      324.70     30.11 o 
   8   5   1        5.89       -7.36     29.44 o 
  -5   6   1       44.29       56.48     27.05 o 
  -4   6   1       62.30       30.81     37.22 o 
  -3   6   1     1569.30     1557.01    155.03 o 
  -2   6   1     2645.34     2830.54    131.99 o 
  -1   6   1      155.48      149.03     22.43 o 
   0   6   1      352.16      348.63     27.03 o 
   1   6   1     2049.59     2134.50     88.45 o 
   2   6   1     3194.95     3293.53    103.61 o 
   3   6   1     3058.08     3160.32    100.66 o 
   4   6   1      425.13      411.43     24.93 o 
   5   6   1       60.27       77.54     14.23 o 
   6   6   1      821.04      805.39     50.42 o 
   7   6   1      431.13      420.78     59.90 o 
   8   6   1       21.69       17.00     31.60 o 
  -5   7   1     1250.55     1610.03    137.75 o 
  -4   7   1      224.85      241.21     43.62 o 
  -3   7   1       17.65      -12.21     29.92 o 
  -2   7   1      103.21       96.07     23.66 o 
  -1   7   1      312.69      224.68     25.81 o 
   0   7   1      731.54      738.39     60.13 o 
   1   7   1      543.34      416.16     51.34 o 
   2   7   1       18.35       50.32     31.29 o 
   3   7   1     1034.80     1028.91     69.29 o 
   4   7   1     3288.61     3574.52    253.17 o 
   5   7   1      325.28      290.64     55.02 o 
   6   7   1      340.34      366.66     77.07 o 
   7   7   1      103.08       79.29     33.12 o 
  -4   8   1       25.43        9.16     29.68 o 
  -3   8   1       84.34       46.61     27.77 o 
  -2   8   1      667.20      673.11     75.22 o 
  -1   8   1      463.10      410.72     55.23 o 
   0   8   1       21.85        8.85     34.35 o 
   1   8   1      785.17      810.55     68.28 o 
   2   8   1     1450.78     1511.77    103.69 o 
   3   8   1       13.48      -13.46     26.92 o 
   4   8   1      152.20      114.64     18.01 o 
   5   8   1       56.33       69.79     20.11 o 
   6   8   1       18.38       41.66     21.92 o 
  -3   9   1      134.71       55.83     52.47 o 
  -2   9   1       67.05       14.36     47.57 o 
  -1   9   1       20.64      -38.65     38.65 o 
   0   9   1      217.97      159.76     37.76 o 
   1   9   1       56.40      110.34     42.37 o 
   2   9   1        0.82       -6.70     30.21 o 
   3   9   1      181.10      120.03     49.36 o 
   4   9   1      707.12      702.96     78.92 o 
   5   9   1     1271.28     1176.09    125.59 o 
   0  10   1       39.80       17.78     35.60 o 
   1  10   1      685.51      633.49     83.77 o 
   2  10   1      377.05      390.56     59.42 o 
   3  10   1      539.95      508.61     68.64 o 
  -2 -10   2      101.37       -1.14     55.29 o 
  -1 -10   2      583.86      528.48     67.61 o 
   0 -10   2       93.43      150.43     44.94 o 
  -4  -9   2      238.83      136.43     56.19 o 
  -3  -9   2      270.77      287.75     45.60 o 
  -2  -9   2       58.43      128.88     47.51 o 
  -1  -9   2      186.16      207.28     49.60 o 
   0  -9   2       13.88      -38.18     43.80 o 
   1  -9   2       11.14      -17.96     47.09 o 
   2  -9   2      294.53      316.90     59.42 o 
   3  -9   2      244.13      258.19     53.91 o 
  -6  -8   2       60.42      113.63     35.12 o 
  -5  -8   2      133.86       68.46     44.10 o 
  -4  -8   2       89.55       62.05     44.81 o 
  -3  -8   2      144.12      115.18     33.09 o 
  -2  -8   2      153.75       66.90     41.95 o 
  -1  -8   2      968.69     1073.65     98.73 o 
   0  -8   2     3909.15     3898.48    242.10 o 
   1  -8   2      425.34      440.21     58.34 o 
   2  -8   2      272.92      296.61     44.64 o 
   3  -8   2       10.29       59.00     41.16 o 
   4  -8   2      104.11       98.85     42.73 o 
  -7  -7   2      509.83      477.74     53.37 o 
  -6  -7   2       37.64       25.79     35.18 o 
  -5  -7   2       50.33       94.19     27.88 o 
  -4  -7   2      455.75      510.59     54.39 o 
  -3  -7   2     2573.37     2603.67    151.86 o 
  -2  -7   2     2194.53     2411.96    141.75 o 
  -1  -7   2      178.26      174.30     32.85 o 
   0  -7   2        5.63       58.58     29.32 o 
   1  -7   2      366.40      346.09     41.52 o 
   2  -7   2      360.12      297.87     50.08 o 
   3  -7   2      102.16      110.52     24.35 o 
   4  -7   2       31.62        6.70     33.39 o 
   5  -7   2      330.41      391.03     61.21 o 
  -7  -6   2       40.16       56.73     33.09 o 
  -6  -6   2       26.42       43.44     30.52 o 
  -5  -6   2      333.93      270.40     43.20 o 
  -4  -6   2      112.11      148.91     40.95 o 
  -3  -6   2     1232.16     1220.48     61.89 o 
  -2  -6   2      587.71      515.67     56.12 o 
  -1  -6   2     3688.36     3947.76    142.05 o 
   0  -6   2      803.89      834.04     90.90 o 
   1  -6   2      269.65      243.48     22.94 o 
   2  -6   2      418.53      458.63     40.85 o 
   3  -6   2     2334.93     2407.20    271.49 o 
   4  -6   2      405.35      461.54     27.66 o 
   5  -6   2       24.79       44.48     14.97 o 
   6  -6   2        6.27      -20.82     28.91 o 
  -8  -5   2      128.53       87.30     33.81 o 
  -7  -5   2      501.02      507.66     37.60 o 
  -6  -5   2     1932.55     1984.42     94.72 o 
  -5  -5   2      284.52      274.70     20.96 o 
  -4  -5   2     1329.08     1377.67     61.92 o 
  -3  -5   2     1210.95     1390.10     54.37 o 
  -2  -5   2      171.43      172.96     18.34 o 
  -1  -5   2      920.28      862.66     47.10 o 
   0  -5   2       21.72       40.02     17.80 o 
   1  -5   2      116.53      151.48     40.45 o 
   2  -5   2     1734.15     1783.86    124.58 o 
   3  -5   2     1532.58     1693.49     61.07 o 
   4  -5   2       82.62       85.32     11.28 o 
   5  -5   2      498.88      584.87     39.06 o 
   6  -5   2      380.91      458.80     50.53 o 
   7  -5   2      107.43      130.14     41.11 o 
  -8  -4   2      706.04      803.13     91.25 o 
  -7  -4   2       60.15       99.24     23.76 o 
  -6  -4   2      160.39      136.42     17.65 o 
  -5  -4   2      330.35      332.30     21.04 o 
  -4  -4   2      161.55      182.80     16.74 o 
  -3  -4   2      288.81      309.84     17.13 o 
  -2  -4   2     1920.03     2122.93     89.89 o 
  -1  -4   2     4294.14     4360.46    239.13 o 
   0  -4   2    11494.70    11702.38    657.89 o 
   1  -4   2     4708.37     4527.21    681.06 o 
   2  -4   2     2269.91     2413.25     75.60 o 
   3  -4   2       24.97       46.00      7.39 o 
   4  -4   2      148.12      135.16     31.24 o 
   5  -4   2      145.97      176.61     17.42 o 
   6  -4   2       22.78        8.68     14.92 o 
   7  -4   2       46.17       53.33     41.77 o 
   8  -4   2      453.48      487.59     92.36 o 
  -8  -3   2      223.75      248.74     61.39 o 
  -7  -3   2      900.10      995.59     55.23 o 
  -6  -3   2       93.65       87.62     12.80 o 
  -5  -3   2      122.09      139.33     15.27 o 
  -4  -3   2     2137.14     2301.15    105.30 o 
  -3  -3   2     5700.84     5570.17    219.59 o 
  -2  -3   2     4911.15     4838.35    136.23 o 
  -1  -3   2      302.30      318.07     15.17 o 
   0  -3   2      220.56      278.45     29.32 o 
   1  -3   2     3293.57     3702.53    118.22 o 
   2  -3   2      274.44      270.68     29.39 o 
   3  -3   2     1122.88     1131.28     70.97 o 
   4  -3   2       80.24       89.13     10.78 o 
   5  -3   2     2025.17     2205.60     99.67 o 
   6  -3   2     2898.46     3357.55    166.79 o 
   7  -3   2     1149.86     1352.36    263.37 o 
   8  -3   2       74.32       46.31     30.91 o 
  -8  -2   2        6.09      -43.56     43.56 o 
  -7  -2   2       85.16       83.63     24.87 o 
  -6  -2   2      148.34      146.17     27.67 o 
  -5  -2   2      394.44      378.17     27.54 o 
  -4  -2   2      896.37      961.11     40.22 o 
  -3  -2   2     1069.20     1028.72     35.60 o 
  -2  -2   2     1030.84      984.21     30.47 o 
  -1  -2   2     9939.83     9427.95    218.91 o 
   0  -2   2     5350.89     4952.27    231.56 o 
   1  -2   2     1742.03     1810.02     61.41 o 
   2  -2   2      773.82      807.68     31.23 o 
   3  -2   2     6764.70     6684.34    358.32 o 
   4  -2   2     1533.04     1592.96     41.60 o 
   5  -2   2      112.81      162.22     15.94 o 
   6  -2   2        0.41       -2.57     17.85 o 
   7  -2   2      344.86      395.90     37.34 o 
   8  -2   2       86.62       76.42     25.76 o 
  -8  -1   2      171.06       90.76     40.09 o 
  -7  -1   2     1001.99     1008.00    227.17 o 
  -6  -1   2     2842.54     2862.15    139.38 o 
  -5  -1   2      139.13      136.26     15.20 o 
  -4  -1   2      969.63      873.13     49.31 o 
  -3  -1   2     2916.51     2840.46     94.35 o 
  -2  -1   2      745.92      778.35     21.78 o 
  -1  -1   2     3878.22     3449.00     88.26 o 
   0  -1   2      167.33      155.46     12.63 o 
   1  -1   2     1356.53     1333.07     41.88 o 
   2  -1   2    12095.39    10828.49    492.87 o 
   3  -1   2     2391.18     2164.96    132.40 o 
   4  -1   2      259.27      241.72     21.06 o 
   5  -1   2     1137.33     1128.75     68.31 o 
   6  -1   2      751.21      770.49     73.45 o 
   7  -1   2      317.22      350.84     33.30 o 
   8  -1   2      288.44      339.90     41.71 o 
   9  -1   2      101.83       90.00     54.69 o 
  -8   0   2      540.66      545.80     50.81 o 
  -7   0   2      106.92       97.05     35.34 o 
  -6   0   2       24.28       21.74     11.42 o 
  -5   0   2      192.62      186.71     18.89 o 
  -4   0   2       62.48       63.90     13.16 o 
  -3   0   2      618.08      564.72     19.44 o 
  -2   0   2     1296.57     1360.97     60.58 o 
  -1   0   2    12953.96    11324.92    964.18 o 
   0   0   2    27598.18    20906.02    789.67 o 
   1   0   2     3065.38     2855.04     82.00 o 
   2   0   2     1308.05     1095.51     49.39 o 
   4   0   2       24.71       48.25     11.08 o 
   5   0   2      447.84      487.55     39.25 o 
   6   0   2       30.99        1.47     20.52 o 
   7   0   2       37.75       50.85     32.22 o 
   8   0   2     1305.08     1454.84    243.29 o 
   9   0   2      904.89     1085.04    238.12 o 
  -8   1   2      288.09      401.15     63.96 o 
  -7   1   2      532.11      501.49     94.03 o 
  -6   1   2       60.07       43.39     11.76 o 
  -5   1   2      147.10       96.62     24.89 o 
  -4   1   2     1589.27     1634.44     60.28 o 
  -3   1   2     7104.42     6811.34    202.95 o 
  -2   1   2     6648.80     6497.48    135.24 o 
  -1   1   2     1219.15     1232.26     36.15 o 
   0   1   2      212.27      203.49     12.48 o 
   1   1   2     6606.48     6655.53    184.43 o 
   2   1   2     1263.33     1460.13     43.47 o 
   3   1   2      921.75      966.95     30.91 o 
   4   1   2      412.15      418.26     39.85 o 
   5   1   2     3069.98     3078.35    144.27 o 
   6   1   2     6016.28     6095.49    477.82 o 
   7   1   2     1870.29     1913.19    317.31 o 
   8   1   2       89.01       74.58     27.89 o 
   9   1   2        4.83       57.38     32.78 o 
  -8   2   2       11.07      -28.73     39.19 o 
  -7   2   2       81.82       73.39     24.61 o 
  -6   2   2      143.77      137.60     26.97 o 
  -5   2   2      239.34      244.32     18.65 o 
  -4   2   2      760.84      709.09     31.52 o 
  -3   2   2     2288.73     2378.01     59.47 o 
  -2   2   2     3426.26     3500.41     80.46 o 
  -1   2   2     5725.85     5383.80    111.24 o 
   0   2   2     5394.04     5509.23    169.95 o 
   1   2   2     5339.92     5164.42    150.49 o 
   2   2   2      494.62      566.86     30.82 o 
   3   2   2     4485.50     4309.52    126.40 o 
   4   2   2     2656.71     2807.74    180.25 o 
   5   2   2      257.71      254.83     19.42 o 
   6   2   2       61.85      114.05     23.81 o 
   7   2   2      285.95      371.82     42.30 o 
   8   2   2      186.12      173.36     34.43 o 
   9   2   2      128.20      102.89     40.82 o 
  -7   3   2      580.03      512.44     68.75 o 
  -6   3   2     1524.60     1457.81     89.01 o 
  -5   3   2      162.82      129.23     28.36 o 
  -4   3   2     1193.63     1304.52     64.48 o 
  -3   3   2     1042.99     1088.25     55.53 o 
  -2   3   2     1016.04     1011.93     27.22 o 
  -1   3   2     1006.93     1046.18     32.42 o 
   0   3   2      192.89      214.40     15.90 o 
   1   3   2      618.19      716.55     36.28 o 
   2   3   2     4060.67     4136.47    125.85 o 
   3   3   2     4786.81     4672.30    230.52 o 
   4   3   2      809.43      835.58     30.86 o 
   5   3   2      711.47      748.57     27.35 o 
   6   3   2     1202.54     1289.76     45.13 o 
   7   3   2      428.91      478.43     25.31 o 
   8   3   2      148.75       97.53     45.71 o 
   9   3   2       69.44       27.15     42.45 o 
  -7   4   2       26.23      -18.85     39.08 o 
  -6   4   2        5.41       19.01     20.64 o 
  -5   4   2      114.26      112.49     23.42 o 
  -4   4   2       35.97       39.76     12.23 o 
  -3   4   2      188.64      195.76     15.48 o 
  -2   4   2      756.44      693.58    112.26 o 
  -1   4   2     6793.02     7517.57    190.35 o 
   0   4   2    11603.04    12300.59    444.95 o 
   1   4   2     1496.32     1604.96     57.65 o 
   2   4   2      357.64      346.89     22.34 o 
   3   4   2       97.97      105.12     13.80 o 
   4   4   2      530.14      551.79     22.96 o 
   5   4   2       82.16       70.41      9.81 o 
   6   4   2       91.45       95.78     11.05 o 
   7   4   2      273.49      289.41     61.30 o 
   8   4   2     1194.42     1167.47    113.03 o 
   9   4   2      836.73      765.79     71.15 o 
  -6   5   2       38.25       49.36     26.09 o 
  -5   5   2       43.20       24.17     19.08 o 
  -4   5   2      592.83      610.65    112.10 o 
  -3   5   2     2997.99     3182.20    315.70 o 
  -2   5   2      867.52      912.38     74.49 o 
  -1   5   2       34.04       33.08      9.12 o 
   0   5   2       32.62       26.80      5.89 o 
   1   5   2     1247.90     1211.22     51.89 o 
   2   5   2      550.87      519.81     39.85 o 
   3   5   2      589.79      562.61     24.90 o 
   4   5   2      365.19      337.85     19.27 o 
   5   5   2     3252.69     3291.69    114.96 o 
   6   5   2     3197.08     3267.91     98.60 o 
   7   5   2     1089.74     1150.24     63.07 o 
   8   5   2       53.03       28.91     28.91 o 
  -5   6   2       69.42       41.16     34.94 o 
  -4   6   2      435.75      541.82     53.55 o 
  -3   6   2      171.62      119.89     31.45 o 
  -2   6   2      630.11      639.72     37.69 o 
  -1   6   2     1875.69     1878.92     72.87 o 
   0   6   2      757.55      767.44     45.17 o 
   1   6   2     2562.81     2508.17     81.03 o 
   2   6   2      137.28       96.97     11.15 o 
   3   6   2     3433.62     3577.72     98.66 o 
   4   6   2       63.29       69.88     14.26 o 
   5   6   2       52.06       46.84     13.33 o 
   6   6   2       52.10       48.00     18.07 o 
   7   6   2       76.89      117.31     22.83 o 
   8   6   2       80.52       27.41     28.66 o 
  -5   7   2       15.89       45.48     44.28 o 
  -4   7   2      212.41      238.63     39.61 o 
  -3   7   2      251.93      314.08     39.43 o 
  -2   7   2      440.70      484.26     61.99 o 
  -1   7   2      278.37      247.64     36.92 o 
   0   7   2       10.39       54.03     22.08 o 
   1   7   2      159.17      230.43     38.83 o 
   2   7   2     2544.68     2498.86    171.76 o 
   3   7   2      969.75      968.02    101.72 o 
   4   7   2      387.26      405.86     40.30 o 
   5   7   2      195.15      172.69     53.40 o 
   6   7   2      498.65      440.38     39.41 o 
   7   7   2      421.09      328.36     57.95 o 
  -4   8   2       20.97       19.62     34.58 o 
  -3   8   2        6.10        1.14     30.16 o 
  -2   8   2      176.83      290.63     48.59 o 
  -1   8   2     1153.88     1288.22    109.92 o 
   0   8   2     4043.22     4570.09    268.19 o 
   1   8   2      189.23      202.85     43.26 o 
   2   8   2       60.40       38.95     34.47 o 
   3   8   2       15.46        2.23     25.88 o 
   4   8   2      385.23      415.00     31.53 o 
   5   8   2       85.64       64.95     17.11 o 
   6   8   2      128.16      101.68     20.02 o 
  -2   9   2      257.57      196.62     43.14 o 
  -1   9   2       61.06        2.22     40.75 o 
   0   9   2       14.94       13.28     26.51 o 
   1   9   2      232.10      316.30     56.66 o 
   2   9   2       68.32      121.35     35.66 o 
   3   9   2      134.90       97.06     45.71 o 
   4   9   2      123.99      147.31     47.99 o 
   5   9   2      719.59      567.19     80.54 o 
   0  10   2       74.83       59.84     35.43 o 
   1  10   2      406.95      407.78     75.63 o 
   2  10   2        2.08      -23.40     33.45 o 
   3  10   2      670.49      482.58     81.62 o 
  -4  -9   3      395.62      409.70     70.13 o 
  -3  -9   3       49.21      -50.03     50.03 o 
  -2  -9   3       98.24      111.77     40.63 o 
  -1  -9   3      120.66       84.37     48.41 o 
   0  -9   3       48.51       55.05     42.73 o 
   1  -9   3       54.69       66.30     35.96 o 
   2  -9   3       57.39       47.27     47.27 o 
   3  -9   3      389.64      319.10     56.43 o 
  -5  -8   3       17.43       40.75     33.75 o 
  -4  -8   3       45.01       21.84     42.60 o 
  -3  -8   3      187.35      165.27     49.00 o 
  -2  -8   3      155.82      219.66     47.63 o 
  -1  -8   3      188.31      127.45     45.12 o 
   0  -8   3      450.49      353.63     60.91 o 
   1  -8   3     1256.60     1522.85    130.09 o 
   2  -8   3      759.98      885.46     84.49 o 
   3  -8   3       71.88        1.14     43.68 o 
   4  -8   3       58.69       33.75     38.23 o 
  -6  -7   3      361.17      328.50     56.79 o 
  -5  -7   3      578.06      571.02     56.30 o 
  -4  -7   3      788.66      734.20     79.94 o 
  -3  -7   3      195.92      200.03     36.62 o 
  -2  -7   3      529.50      435.97     60.31 o 
  -1  -7   3      250.57      186.63     36.26 o 
   0  -7   3       90.64       67.74     24.83 o 
   1  -7   3      193.03      165.57     32.74 o 
   2  -7   3      179.90      142.41     28.06 o 
   3  -7   3      185.27      208.35     42.37 o 
   4  -7   3      403.58      465.71     45.89 o 
   5  -7   3      420.05      412.87     49.18 o 
  -7  -6   3      212.15      180.59     39.49 o 
  -6  -6   3      459.35      449.97     51.10 o 
  -5  -6   3       24.95       40.99     29.26 o 
  -4  -6   3      506.65      538.00     44.44 o 
  -3  -6   3     1620.73     1846.47    108.90 o 
  -2  -6   3     2640.35     2801.46    111.55 o 
  -1  -6   3       67.52       55.26     17.27 o 
   0  -6   3      209.87      179.53     22.34 o 
   1  -6   3     1657.39     1770.78    132.84 o 
   2  -6   3     2566.60     2647.13    257.84 o 
   3  -6   3      340.89      357.14     22.03 o 
   4  -6   3       38.75       32.29     18.19 o 
   5  -6   3       18.67        2.10     16.85 o 
   6  -6   3      197.43      258.19     34.89 o 
  -7  -5   3      100.26       81.38     34.71 o 
  -6  -5   3     1133.41     1374.93    108.79 o 
  -5  -5   3     2966.86     3353.74    123.65 o 
  -4  -5   3      838.68      859.35     46.85 o 
  -3  -5   3      228.99      242.13     17.17 o 
  -2  -5   3      130.05      139.21     23.50 o 
  -1  -5   3     1223.17     1208.65     62.36 o 
   0  -5   3      930.61      813.56     39.99 o 
   1  -5   3       62.22       66.48     13.08 o 
   2  -5   3      375.94      359.23     93.21 o 
   3  -5   3     2818.59     2997.36    249.94 o 
   4  -5   3     3166.02     3708.74    296.38 o 
   5  -5   3      305.57      325.73     47.18 o 
   6  -5   3        0.57       27.88     30.21 o 
   7  -5   3       27.55       52.90     26.45 o 
  -7  -4   3      361.94      434.65     46.85 o 
  -6  -4   3      167.12      164.13     15.14 o 
  -5  -4   3       12.71       29.13     10.41 o 
  -4  -4   3      202.45      188.42     13.90 o 
  -3  -4   3      256.26      263.80     18.76 o 
  -2  -4   3      431.19      459.93     23.72 o 
  -1  -4   3     2375.34     2284.01     59.41 o 
   0  -4   3     3350.88     3540.58    121.97 o 
   1  -4   3     7583.77     8438.72    239.39 o 
   2  -4   3     1992.09     2188.96     74.65 o 
   3  -4   3       34.98       31.56      9.32 o 
   4  -4   3      129.56      122.63     12.99 o 
   5  -4   3       83.85      100.34     22.47 o 
   6  -4   3      101.40       81.91     13.97 o 
   7  -4   3      123.42      106.63     39.43 o 
   8  -4   3       15.60       60.67     43.50 o 
  -7  -3   3      248.74      299.66     67.50 o 
  -6  -3   3      662.87      682.07     51.45 o 
  -5  -3   3     1065.53      987.41     48.71 o 
  -4  -3   3     2473.87     2634.66     62.27 o 
  -3  -3   3     2098.09     2099.07     52.77 o 
  -2  -3   3     5406.72     5490.83    166.43 o 
  -1  -3   3      585.78      550.57     22.44 o 
   0  -3   3     1376.46     1331.23     49.79 o 
   1  -3   3      550.83      672.96     33.90 o 
   2  -3   3     1019.31     1034.00     47.89 o 
   3  -3   3      478.60      473.66     61.20 o 
   4  -3   3     1133.79     1118.34    147.64 o 
   5  -3   3     2662.40     3036.27    112.51 o 
   6  -3   3        1.67       -4.65      7.00 o 
   7  -3   3      972.64     1154.65    169.64 o 
   8  -3   3       20.72       -5.75     39.25 o 
  -7  -2   3      334.91      383.13     28.79 o 
  -6  -2   3     1122.21     1068.22     41.40 o 
  -5  -2   3       98.42      105.69     14.52 o 
  -4  -2   3      557.68      648.34     27.61 o 
  -3  -2   3     5427.04     5427.43    118.16 o 
  -2  -2   3     7480.97     7391.73    216.66 o 
  -1  -2   3      367.07      371.11     21.26 o 
   0  -2   3     1347.82     1245.74     69.59 o 
   1  -2   3     4828.61     4924.01    140.52 o 
   2  -2   3     5189.48     5081.57    130.30 o 
   3  -2   3     4963.37     5319.35    129.27 o 
   4  -2   3      602.13      624.22     26.53 o 
   5  -2   3       60.96       66.78      8.45 o 
   6  -2   3     1308.36     1447.56     66.28 o 
   7  -2   3      221.12      221.52     59.45 o 
   8  -2   3       62.87       39.99     33.06 o 
  -7  -1   3       71.02       47.66     24.87 o 
  -6  -1   3     1156.25     1057.55    136.68 o 
  -5  -1   3     5284.65     5491.81    213.53 o 
  -4  -1   3     1459.31     1391.50     42.50 o 
  -3  -1   3     1345.22     1372.41     47.76 o 
  -2  -1   3      749.59      746.27     29.67 o 
   0  -1   3     1593.36     1474.73     75.51 o 
   1  -1   3      737.24      856.44     53.43 o 
   2  -1   3      855.94      888.48     44.60 o 
   3  -1   3    10136.92    10167.00    226.05 o 
   4  -1   3     8647.48     8219.19    164.84 o 
   5  -1   3      676.49      744.17    122.54 o 
   6  -1   3       24.61       19.26     26.51 o 
   7  -1   3      237.88      185.34     65.43 o 
   8  -1   3     1376.10     1635.93    158.36 o 
   9  -1   3      113.38       83.36     70.67 o 
  -8   0   3      386.86      249.64     45.17 o 
  -7   0   3      386.48      413.94     73.11 o 
  -6   0   3      214.75      167.19     24.15 o 
  -5   0   3       47.22       30.55      9.46 o 
  -4   0   3      451.67      404.36     45.17 o 
  -3   0   3      528.60      524.33     22.53 o 
  -2   0   3     2011.84     2057.81     71.33 o 
  -1   0   3      651.82      542.41     27.51 o 
   0   0   3     2434.90     2011.70     73.58 o 
   1   0   3    16092.29    13628.22    377.20 o 
   2   0   3     9792.41     8488.32    203.48 o 
   3   0   3      242.86      237.75     11.74 o 
   4   0   3      321.85      250.53     37.40 o 
   5   0   3      257.77      254.70     52.60 o 
   6   0   3      286.76      247.80     30.16 o 
   7   0   3      366.40      384.17     40.06 o 
   8   0   3       71.86      120.40     26.92 o 
   9   0   3      337.56      338.97     51.07 o 
  -8   1   3      225.65      160.30     50.50 o 
  -7   1   3      208.58      240.96     54.57 o 
  -6   1   3      761.18      746.31     33.16 o 
  -5   1   3     1349.83     1224.87     74.64 o 
  -4   1   3     2637.02     2702.31    113.73 o 
  -3   1   3      869.37      892.76     47.29 o 
  -2   1   3     3081.19     2889.05    147.61 o 
  -1   1   3     1216.21     1104.68     47.52 o 
   0   1   3     1101.08     1098.89     47.11 o 
   1   1   3     2370.09     2465.76     84.90 o 
   2   1   3     2056.86     2093.83    146.60 o 
   3   1   3      206.96      225.36     10.22 o 
   4   1   3     4334.00     4187.48    155.40 o 
   5   1   3     3403.58     3250.25    114.60 o 
   6   1   3        5.24       -8.46     19.35 o 
   7   1   3     1471.68     1620.83     93.59 o 
   8   1   3       20.51       44.96     25.66 o 
   9   1   3       25.65       55.89     49.96 o 
  -8   2   3      110.81       63.96     61.34 o 
  -7   2   3      309.47      328.03     55.23 o 
  -6   2   3      692.97      736.96     38.87 o 
  -5   2   3       88.79       82.43     15.20 o 
  -4   2   3      798.01      645.96     89.29 o 
  -3   2   3     3510.82     3443.33    162.49 o 
  -2   2   3     3866.61     3967.80    116.73 o 
  -1   2   3      576.03      548.90     78.76 o 
   0   2   3     1367.63     1277.44     53.50 o 
   1   2   3     8192.99     8558.62    242.99 o 
   2   2   3     7832.53     8094.74    224.15 o 
   3   2   3     2737.23     2902.51     91.49 o 
   4   2   3      390.73      437.76     28.24 o 
   5   2   3      146.96      126.21     12.53 o 
   6   2   3     2263.20     2269.19    120.99 o 
   7   2   3      277.28      247.71     30.60 o 
   8   2   3       53.78       86.29     41.88 o 
   9   2   3       28.04       13.61     45.51 o 
  -7   3   3       49.53       47.09     36.39 o 
  -6   3   3      928.61      742.68     82.19 o 
  -5   3   3     2206.17     2440.82     80.94 o 
  -4   3   3      610.94      540.29     26.02 o 
  -3   3   3      119.95      127.29     10.64 o 
  -2   3   3      484.05      470.19     34.14 o 
  -1   3   3     1616.80     1575.48    118.61 o 
   0   3   3     1669.93     1626.69     43.45 o 
   1   3   3      312.54      397.56     28.03 o 
   2   3   3      284.03      336.38     18.76 o 
   3   3   3     9872.51    10331.84    282.92 o 
   4   3   3     6241.11     6993.99    211.37 o 
   5   3   3      534.37      595.06     37.36 o 
   6   3   3       20.60       11.40      7.17 o 
   7   3   3      295.79      269.92     35.54 o 
   8   3   3     1741.34     1623.06     93.02 o 
   9   3   3      197.43      225.69     47.48 o 
  -7   4   3       94.83       86.64     47.39 o 
  -6   4   3       53.15       86.36     26.26 o 
  -5   4   3       88.57       69.77     16.79 o 
  -4   4   3       84.76       92.50     13.20 o 
  -3   4   3      249.18      175.37     16.63 o 
  -2   4   3     1089.40     1099.49     43.87 o 
  -1   4   3     1211.08     1250.39     44.68 o 
   0   4   3     3817.42     3942.75    120.60 o 
   1   4   3     5711.45     5725.97    182.73 o 
   2   4   3     2538.95     2738.18     85.49 o 
   3   4   3       41.04       50.63     17.78 o 
   4   4   3      314.09      374.00     33.80 o 
   5   4   3       43.76       33.80     10.35 o 
   6   4   3      479.06      480.19     32.62 o 
   7   4   3      545.74      492.01     36.26 o 
   8   4   3       63.59       74.98     28.00 o 
   9   4   3      427.72      430.55     44.08 o 
  -5   5   3      694.20      854.77     85.75 o 
  -4   5   3     1131.35     1181.67    138.68 o 
  -3   5   3      414.12      382.65     36.80 o 
  -2   5   3     1572.12     1579.12     60.11 o 
  -1   5   3      201.67      165.89     23.42 o 
   0   5   3      697.35      670.20     38.59 o 
   1   5   3      479.52      547.04     44.64 o 
   2   5   3      354.57      363.32     28.75 o 
   3   5   3      500.10      467.62     31.10 o 
   4   5   3     1958.35     2034.64     62.74 o 
   5   5   3     3176.90     3221.42    129.54 o 
   6   5   3       65.44       70.54     13.56 o 
   7   5   3      781.93      774.10     49.81 o 
   8   5   3       19.05       52.54     34.58 o 
  -5   6   3       24.10       17.65     37.87 o 
  -4   6   3      159.54      106.98     27.41 o 
  -3   6   3     1465.14     1336.87    441.60 o 
  -2   6   3     1268.77     1092.95    129.08 o 
  -1   6   3       68.16       66.50     10.00 o 
   0   6   3      147.68      122.31     26.01 o 
   1   6   3     3130.11     3400.00    125.01 o 
   2   6   3     3103.59     2932.37    309.79 o 
   3   6   3     1202.70     1054.62     45.07 o 
   4   6   3      299.16      280.82     23.15 o 
   5   6   3       35.16       28.41     13.09 o 
   6   6   3     1219.03     1191.51     56.69 o 
   7   6   3      202.35      225.55     26.56 o 
   8   6   3       20.40       -5.08     29.38 o 
  -5   7   3      561.76      570.18     80.48 o 
  -4   7   3      160.17      195.84     48.23 o 
  -3   7   3       82.53       89.15     27.17 o 
  -2   7   3       77.35      120.14     42.40 o 
  -1   7   3      698.90      659.49     79.52 o 
   0   7   3      143.95      127.90     23.79 o 
   1   7   3      107.55       96.34     23.27 o 
   2   7   3       87.54       98.93     37.28 o 
   3   7   3     2416.55     2385.10     95.99 o 
   4   7   3     2731.61     2927.87    154.94 o 
   5   7   3      145.44      126.22     32.34 o 
   6   7   3       14.17        5.26     30.57 o 
   7   7   3      312.92      249.08     32.79 o 
  -4   8   3       38.43      -20.94     33.75 o 
  -3   8   3       49.88        1.14     29.20 o 
  -2   8   3      336.21      335.87     48.95 o 
  -1   8   3      211.05      220.08     47.39 o 
   0   8   3      628.76      612.58     49.86 o 
   1   8   3     1356.92     1348.84    116.02 o 
   2   8   3      576.37      466.79     50.08 o 
   3   8   3       24.04       10.28     13.10 o 
   4   8   3       79.52       80.17     21.72 o 
   5   8   3       64.34       26.16     16.94 o 
   6   8   3       16.59       24.47     27.05 o 
  -2   9   3      215.82      231.09     50.98 o 
  -1   9   3       28.29       22.02     41.83 o 
   0   9   3       31.51       55.17     32.01 o 
   1   9   3       96.91       63.13     46.49 o 
   2   9   3       47.02       26.63     29.98 o 
   3   9   3      232.28      273.15     53.37 o 
   4   9   3      836.47      785.47     86.82 o 
   5   9   3      707.40      546.18     77.73 o 
   0  10   3       63.59      127.09     50.86 o 
   1  10   3      492.77      543.02     78.87 o 
   2  10   3      886.28      877.68     91.43 o 
   3  10   3      110.67      116.80     50.08 o 
  -4  -9   4      525.63      604.35     81.50 o 
  -3  -9   4      168.51      151.63     46.43 o 
  -2  -9   4       12.38      -31.42     52.78 o 
  -1  -9   4       79.71      126.49     40.33 o 
   0  -9   4        7.84       -1.14     29.14 o 
   1  -9   4       50.66       -8.98     44.94 o 
   2  -9   4      241.57      333.83     53.08 o 
   3  -9   4      153.08      212.84     63.42 o 
  -5  -8   4       76.30      101.31     48.95 o 
  -4  -8   4       52.06       61.99     35.60 o 
  -3  -8   4      133.23       80.54     45.35 o 
  -2  -8   4      179.92      173.35     39.43 o 
  -1  -8   4     1347.24     1425.12    140.01 o 
   0  -8   4     1812.20     1792.95    136.07 o 
   1  -8   4      168.52      232.88    118.18 o 
   2  -8   4      320.50      315.58     49.67 o 
   3  -8   4       92.86       22.56     40.57 o 
   4  -8   4       18.10      -38.41     38.41 o 
  -6  -7   4        1.81      -35.54     39.13 o 
  -5  -7   4      240.27      294.28     56.12 o 
  -4  -7   4      365.96      392.47     61.16 o 
  -3  -7   4     2465.51     2497.04    168.02 o 
  -2  -7   4     1339.90     1356.97    111.48 o 
  -1  -7   4      146.59      136.07     31.53 o 
   0  -7   4       74.26       70.90     29.26 o 
   1  -7   4      676.55      763.40     58.04 o 
   2  -7   4      313.29      347.41     45.24 o 
   3  -7   4       32.51       11.25     29.26 o 
   4  -7   4       16.62        2.22     33.63 o 
   5  -7   4      696.03      816.05     94.37 o 
  -7  -6   4       28.89       13.22     38.54 o 
  -6  -6   4       76.18      146.12     39.25 o 
  -5  -6   4      393.33      453.26     54.03 o 
  -4  -6   4       56.29       72.63     27.44 o 
  -3  -6   4      276.72      219.87     19.60 o 
  -2  -6   4     1313.01     1217.26     70.08 o 
  -1  -6   4     2329.28     2303.18    185.28 o 
   0  -6   4      528.16      429.54     44.28 o 
   1  -6   4       46.38       13.77     22.02 o 
   2  -6   4      331.15      268.21     50.78 o 
   3  -6   4     1682.36     1822.44    106.08 o 
   4  -6   4      592.37      612.86     31.95 o 
   5  -6   4       20.12       23.56     28.03 o 
   6  -6   4       11.76       24.47     29.14 o 
  -7  -5   4      211.40      136.07     40.99 o 
  -6  -5   4      737.17      854.17     73.12 o 
  -5  -5   4       35.64       35.73     17.42 o 
  -4  -5   4     2239.37     2225.52    222.44 o 
  -3  -5   4      746.43      752.23     42.41 o 
  -2  -5   4       62.08       88.70     31.78 o 
  -1  -5   4      237.55      220.12     13.89 o 
   0  -5   4       33.01       39.39      8.14 o 
   1  -5   4      242.04      227.98     36.39 o 
   2  -5   4      806.54      804.47    100.46 o 
   3  -5   4     1368.46     1358.40     76.27 o 
   4  -5   4      445.58      489.00     27.83 o 
   5  -5   4      691.95      890.83     76.83 o 
   6  -5   4      408.85      402.54     70.72 o 
   7  -5   4       48.77       66.30     37.22 o 
  -7  -4   4       94.43      145.88     32.56 o 
  -6  -4   4      284.40      251.13     39.55 o 
  -5  -4   4      282.06      237.02     21.58 o 
  -4  -4   4      109.48      135.83     15.41 o 
  -3  -4   4      350.40      349.34     21.97 o 
  -2  -4   4     1766.89     1826.44     98.69 o 
  -1  -4   4     4728.20     4946.97    125.14 o 
   0  -4   4     8022.42     8151.16    271.90 o 
   1  -4   4      914.82      955.20     44.93 o 
   2  -4   4     1442.76     1442.14    103.01 o 
   3  -4   4      122.14      107.74     12.39 o 
   4  -4   4      374.02      432.36     43.55 o 
   5  -4   4       89.78       74.46     13.11 o 
   6  -4   4       41.07       13.13     13.64 o 
   7  -4   4       66.15       58.82     29.38 o 
   8  -4   4      369.82      511.49     71.03 o 
  -7  -3   4      500.54      620.15     49.90 o 
  -6  -3   4       11.96       23.35     12.06 o 
  -5  -3   4      566.53      545.30     32.30 o 
  -4  -3   4     1991.24     2163.79    127.01 o 
  -3  -3   4     5007.95     5058.92    127.95 o 
  -2  -3   4     3602.05     3700.13    114.45 o 
  -1  -3   4      215.93      253.66     16.93 o 
   0  -3   4      189.18      209.86     17.96 o 
   1  -3   4     1781.00     1882.85     66.23 o 
   2  -3   4      691.97      735.77     35.67 o 
   3  -3   4       82.75       79.18     26.61 o 
   4  -3   4      408.02      290.84     25.71 o 
   5  -3   4     3072.77     2444.55     92.07 o 
   6  -3   4     2795.54     3359.35     92.67 o 
   7  -3   4      699.19      788.94     68.15 o 
   8  -3   4       29.16       48.07     36.82 o 
  -6  -2   4      175.04      184.24     29.32 o 
  -5  -2   4      486.30      422.71     51.26 o 
  -4  -2   4      242.45      310.52     22.66 o 
  -3  -2   4       92.95       95.94      9.88 o 
  -2  -2   4     2543.06     2358.54     71.26 o 
  -1  -2   4     5560.58     5131.15    165.21 o 
   0  -2   4      865.82      862.13     49.28 o 
   1  -2   4      994.76      955.70     44.19 o 
   2  -2   4     2104.14     2093.90    102.91 o 
   3  -2   4     8580.25     8647.56    200.34 o 
   4  -2   4      272.13      261.29     22.79 o 
   5  -2   4       79.93       71.27     11.22 o 
   6  -2   4        0.27       -1.63     18.15 o 
   7  -2   4      364.33      410.48     43.44 o 
   8  -2   4      159.88      179.44     28.89 o 
  -8  -1   4      106.49      -35.90     35.90 o 
  -7  -1   4      631.72      400.84     44.64 o 
  -6  -1   4      833.00      776.09     75.94 o 
  -5  -1   4      126.68      137.86     15.00 o 
  -4  -1   4     2025.75     2048.21     93.20 o 
  -3  -1   4     1567.20     1523.68    146.92 o 
  -2  -1   4      140.48      190.33     29.68 o 
  -1  -1   4     1248.17     1036.26     48.62 o 
   0  -1   4      708.04      615.84     32.37 o 
   1  -1   4      661.63      673.60     31.88 o 
   2  -1   4     5983.62     5688.48    149.53 o 
   3  -1   4     1432.34     1269.14     45.88 o 
   4  -1   4      912.93      933.51     41.20 o 
   5  -1   4     1647.57     1652.60     84.81 o 
   6  -1   4      745.83      617.45     35.66 o 
   7  -1   4      438.97      500.39     41.24 o 
   8  -1   4        9.35       29.61     28.03 o 
   9  -1   4      147.42      228.34     44.76 o 
  -8   0   4       89.30      101.24     40.99 o 
  -7   0   4      130.61       98.58     21.72 o 
  -6   0   4      110.01       70.47     16.34 o 
  -5   0   4      230.63      188.92     30.42 o 
  -4   0   4       82.23       68.53     11.97 o 
  -3   0   4      762.90      726.20     27.31 o 
  -2   0   4     1363.48     1344.38     69.09 o 
  -1   0   4    15206.23    13797.97    718.13 o 
   0   0   4    22291.26    18634.60    500.97 o 
   1   0   4      372.08      399.18     24.88 o 
   2   0   4     2467.95     2224.60    163.08 o 
   3   0   4       47.22       40.84      5.75 o 
   4   0   4     1222.28     1447.89     50.67 o 
   5   0   4      363.28      292.42     43.38 o 
   6   0   4       41.24        4.05     12.41 o 
   7   0   4      216.21      141.54     58.10 o 
   8   0   4     1378.51     1633.02    195.07 o 
   9   0   4      495.82      501.09    197.40 o 
  -8   1   4      258.16      179.33     52.72 o 
  -7   1   4      225.00      209.43     42.96 o 
  -6   1   4        0.81        4.17     10.71 o 
  -5   1   4      299.36      213.52     20.78 o 
  -4   1   4     1793.73     1794.81    151.53 o 
  -3   1   4     7375.60     7010.94    562.74 o 
  -2   1   4     4342.72     4367.63    132.78 o 
  -1   1   4     1396.13     1344.64     55.60 o 
   0   1   4      570.29      584.32     29.81 o 
   1   1   4     2200.42     1973.85    202.54 o 
   2   1   4      497.37      588.62     24.97 o 
   3   1   4       66.89       80.70      6.36 o 
   4   1   4      494.80      550.51     37.25 o 
   5   1   4     5840.42     5413.84    338.61 o 
   6   1   4     6162.86     6093.28    213.38 o 
   7   1   4      874.33      925.95     79.20 o 
   8   1   4       74.00       83.26     31.80 o 
   9   1   4        9.60       10.89     36.26 o 
  -6   2   4      123.99       90.38     17.56 o 
  -5   2   4      441.52      433.45     42.73 o 
  -4   2   4      421.26      358.69     27.22 o 
  -3   2   4      534.97      518.09     20.38 o 
  -2   2   4     5760.98     5748.24    134.11 o 
  -1   2   4     2996.64     2876.02     75.59 o 
   0   2   4      792.66      856.62     35.72 o 
   1   2   4      490.72      473.41     31.96 o 
   2   2   4      541.83      626.97     31.46 o 
   3   2   4    12876.26    14104.64    514.78 o 
   4   2   4      999.46     1073.76     44.84 o 
   5   2   4      504.36      562.71     28.91 o 
   6   2   4      109.97       94.06     17.82 o 
   7   2   4      482.72      539.39     40.57 o 
   8   2   4      139.99      136.15     30.56 o 
   9   2   4      165.98      181.75     42.25 o 
  -7   3   4      293.48      171.19     64.74 o 
  -5   3   4       77.55       64.48     15.19 o 
  -4   3   4     1864.11     2059.94     80.37 o 
  -3   3   4      526.64      612.09     30.68 o 
  -2   3   4      174.92      219.58     13.96 o 
  -1   3   4      585.21      564.34     34.21 o 
   0   3   4      152.37      159.24      9.09 o 
   1   3   4      412.94      433.69     27.28 o 
   2   3   4     4331.24     4716.35    135.51 o 
   3   3   4     3569.44     3758.91    114.78 o 
   4   3   4     1614.93     1700.65     64.60 o 
   5   3   4     1464.24     1408.82    129.35 o 
   6   3   4     1032.77     1029.11     58.01 o 
   7   3   4      472.16      422.29     35.61 o 
   8   3   4       53.71       39.86     37.43 o 
   9   3   4      247.29      288.24     44.99 o 
  -7   4   4       56.32       36.68     54.33 o 
  -6   4   4       47.75       67.96     25.20 o 
  -5   4   4      156.95      200.21     39.13 o 
  -4   4   4       43.41       16.33     11.88 o 
  -3   4   4      494.18      528.64     61.24 o 
  -2   4   4     1096.83     1211.17    141.69 o 
  -1   4   4     6335.31     6024.78    603.96 o 
   0   4   4     8207.12     8715.31    202.46 o 
   1   4   4     1508.76     1686.37     66.06 o 
   2   4   4     3339.93     3568.30    133.94 o 
   3   4   4       27.55       46.22     12.46 o 
   4   4   4      653.90      743.38     34.12 o 
   5   4   4      325.48      334.74     18.91 o 
   6   4   4       67.26       75.47     10.67 o 
   7   4   4      302.78      328.44     24.56 o 
   8   4   4     1559.57     1736.82    125.66 o 
   9   4   4      529.85      433.60     51.98 o 
  -4   5   4      723.41      743.49    188.85 o 
  -3   5   4     2590.76     2777.71    112.91 o 
  -2   5   4      973.58      958.95     74.49 o 
  -1   5   4       59.76       81.27     16.15 o 
   0   5   4       31.20       28.83     13.87 o 
   1   5   4     1332.74     1306.30     57.86 o 
   2   5   4      116.70      112.24     18.85 o 
   3   5   4        5.04       20.32     17.71 o 
   4   5   4      229.18      234.35     19.55 o 
   5   5   4     4603.42     4742.20    293.44 o 
   6   5   4     3344.46     3498.46    159.61 o 
   7   5   4      542.36      571.21     52.44 o 
   8   5   4      151.35       87.12     36.44 o 
  -5   6   4       94.38       30.52     28.00 o 
  -4   6   4      132.69      160.72     37.28 o 
  -3   6   4       47.08       55.73     16.92 o 
  -2   6   4      990.58     1093.03     66.91 o 
  -1   6   4     1299.91     1178.63     43.60 o 
   0   6   4      525.19      455.34     25.30 o 
   1   6   4      113.73       84.21     16.24 o 
   2   6   4      377.99      380.47     28.24 o 
   3   6   4     3791.16     3910.80    190.22 o 
   4   6   4      170.04      137.59     16.78 o 
   5   6   4      113.72      125.94     15.94 o 
   6   6   4       35.45        1.39     14.78 o 
   7   6   4      344.88      301.18     28.51 o 
   8   6   4       54.63       43.02     32.56 o 
  -4   7   4      342.48      464.15     68.15 o 
  -3   7   4      229.88      234.62     46.91 o 
  -2   7   4      122.87      135.11     31.35 o 
  -1   7   4       95.18       80.55     14.08 o 
   0   7   4       62.00       36.02      9.83 o 
   1   7   4      132.02      166.59     33.39 o 
   2   7   4     1936.61     1733.87    313.93 o 
   3   7   4      638.93      572.43     56.40 o 
   4   7   4      336.13      337.33     46.70 o 
   5   7   4      587.94      494.93     37.25 o 
   6   7   4      507.36      526.98     39.14 o 
   7   7   4      318.71      324.75     32.85 o 
  -3   8   4       81.89       98.37     52.06 o 
  -2   8   4      258.91      286.44     45.84 o 
  -1   8   4     1707.91     1927.63    157.79 o 
   0   8   4     1750.56     1487.48    114.82 o 
   1   8   4       98.06       95.26     32.13 o 
   2   8   4      287.00      280.63     43.38 o 
   3   8   4       52.89       47.43     16.72 o 
   4   8   4      229.21      161.91     22.28 o 
   5   8   4       75.73       69.29     38.54 o 
   6   8   4       75.76       64.29     25.08 o 
  -2   9   4      137.55      105.32     39.97 o 
   0   9   4       11.12      -13.22     29.80 o 
   1   9   4      134.34      117.34     39.85 o 
   2   9   4       38.28       63.19     34.40 o 
   3   9   4       18.50       82.03     43.26 o 
   4   9   4       58.37       80.72     46.49 o 
   5   9   4     1162.93     1089.98    118.71 o 
   2  10   4      103.90       95.44     55.47 o 
   3  10   4      588.38      557.38     70.13 o 
  -3  -9   5       74.97      112.26     50.50 o 
  -2  -9   5      279.23      304.99     56.90 o 
  -1  -9   5       36.38      -19.98     51.04 o 
   0  -9   5       86.69      106.80     52.29 o 
   1  -9   5       31.19       31.35     46.97 o 
   2  -9   5      112.38      122.84     50.74 o 
  -5  -8   5       28.11      160.12     52.24 o 
  -4  -8   5       44.02       -5.69     44.46 o 
  -3  -8   5       55.05       23.63     44.99 o 
  -2  -8   5        8.65       14.48     41.29 o 
  -1  -8   5       82.44       66.72     36.68 o 
   0  -8   5      568.08      652.87     69.47 o 
   1  -8   5     1776.60     1835.31    129.37 o 
   2  -8   5      340.66      351.78     56.48 o 
   3  -8   5        7.12       29.44     40.75 o 
   4  -8   5       15.21      -26.15     38.59 o 
  -6  -7   5      263.54      294.94     58.10 o 
  -5  -7   5      255.85      274.53     59.42 o 
  -4  -7   5      311.63      349.92     45.89 o 
  -3  -7   5       25.49       25.53     30.96 o 
  -2  -7   5      348.00      324.95     26.85 o 
  -1  -7   5      486.56      487.78     51.28 o 
   0  -7   5      146.01       99.27     42.42 o 
   1  -7   5       65.94       87.54     26.92 o 
   2  -7   5      138.62      156.95     33.93 o 
   3  -7   5      235.95      295.47     47.63 o 
   4  -7   5      222.55      125.41     36.20 o 
   5  -7   5      127.33      124.64     39.67 o 
  -6  -6   5      332.36      401.20     61.87 o 
  -5  -6   5      216.05      298.65     44.46 o 
  -4  -6   5      359.29      373.74     43.74 o 
  -3  -6   5     1334.41     1180.50    212.27 o 
  -2  -6   5     1284.52     1188.87    144.05 o 
  -1  -6   5      241.24      236.87     31.16 o 
   0  -6   5      702.12      658.74     39.63 o 
   1  -6   5     1171.28     1221.11     63.37 o 
   2  -6   5     1497.07     1535.98     79.02 o 
   3  -6   5      205.44      227.83     18.85 o 
   4  -6   5      119.68      133.49     19.51 o 
   5  -6   5       88.48      110.13     20.94 o 
   6  -6   5      367.01      477.32     59.24 o 
  -7  -5   5      110.12      132.66     47.03 o 
  -6  -5   5     1027.61     1058.15     87.54 o 
  -5  -5   5     1878.65     2124.26    126.85 o 
  -4  -5   5      112.69      109.45     21.08 o 
  -3  -5   5      296.76      332.42     28.60 o 
  -2  -5   5      595.58      580.56     28.02 o 
  -1  -5   5      747.32      702.89     30.01 o 
   0  -5   5      573.11      549.73     32.82 o 
   1  -5   5       35.47       73.88     16.58 o 
   2  -5   5      838.65      726.87     64.18 o 
   3  -5   5     2580.75     3072.24    145.91 o 
   4  -5   5     2624.66     2852.83    106.71 o 
   5  -5   5       67.28       30.59     18.13 o 
   6  -5   5      144.86      163.27     19.90 o 
   7  -5   5       88.38       96.52     38.90 o 
  -7  -4   5      225.57      427.53     47.27 o 
  -6  -4   5      241.47      309.78     46.73 o 
  -5  -4   5       75.77       94.30     32.04 o 
  -4  -4   5      149.02      154.70     16.40 o 
  -3  -4   5       20.89       23.55     12.71 o 
  -2  -4   5      103.21      133.78     13.24 o 
  -1  -4   5      644.14      621.04     27.59 o 
   0  -4   5     4433.86     4643.74    149.88 o 
   1  -4   5     7181.72     7809.69    233.94 o 
   2  -4   5     1040.90     1212.58     52.00 o 
   3  -4   5      159.21      216.80     36.97 o 
   4  -4   5       90.79       75.91     29.98 o 
   5  -4   5      157.57      119.56     17.90 o 
   6  -4   5      242.48      253.43     29.20 o 
   7  -4   5       85.36      130.92     44.04 o 
   8  -4   5       10.36       75.27     44.70 o 
  -7  -3   5      217.86      310.43     40.15 o 
  -6  -3   5      509.57      572.09     56.90 o 
  -5  -3   5      406.31      409.65     31.71 o 
  -4  -3   5     1338.42     1370.12     53.32 o 
  -3  -3   5       61.06       35.00     11.76 o 
  -2  -3   5     2814.08     2680.17     93.38 o 
  -1  -3   5      752.91      756.14     34.13 o 
   0  -3   5      763.31      772.34     46.70 o 
   1  -3   5      309.45      283.83     34.89 o 
   2  -3   5      930.85      895.29     64.62 o 
   3  -3   5      764.25      743.10     44.96 o 
   4  -3   5      516.91      560.02     54.86 o 
   5  -3   5     1210.42     1209.68     96.02 o 
   6  -3   5      106.99      101.09     17.80 o 
   7  -3   5     1262.03     1629.04    206.35 o 
   8  -3   5       35.32       55.83     40.39 o 
  -7  -2   5      156.56      164.13     34.35 o 
  -6  -2   5     1031.48      886.74    228.01 o 
  -5  -2   5      289.19      261.84     40.21 o 
  -4  -2   5      707.36      702.63     52.72 o 
  -3  -2   5     4660.43     4732.82    142.90 o 
  -2  -2   5     2854.03     2895.80     84.05 o 
  -1  -2   5     1357.31     1318.29     54.95 o 
   0  -2   5     2925.20     2789.14     91.97 o 
   1  -2   5     2458.58     2263.26    136.13 o 
   2  -2   5     4677.17     4228.36    349.87 o 
   3  -2   5     2215.91     2281.22     75.54 o 
   4  -2   5      966.80     1112.90     76.12 o 
   5  -2   5      312.73      239.64     22.07 o 
   6  -2   5     1066.34     1105.60     44.61 o 
   7  -2   5      195.99      135.48     27.60 o 
   8  -2   5      113.11      148.23     29.17 o 
  -7  -1   5      118.31       51.28     29.98 o 
  -6  -1   5     1171.46      880.19    207.84 o 
  -5  -1   5     3286.16     3304.32    199.77 o 
  -4  -1   5       83.63       95.13     14.32 o 
  -3  -1   5      947.10      880.98     28.08 o 
  -2  -1   5     1308.81     1420.95     58.49 o 
  -1  -1   5      990.94      892.57     40.04 o 
   0  -1   5     1634.93     1471.33     60.99 o 
   1  -1   5      816.83      890.45     30.90 o 
   2  -1   5     1642.94     1717.80     70.56 o 
   3  -1   5     7190.84     7069.05    243.58 o 
   4  -1   5     6950.26     7422.19    282.46 o 
   5  -1   5      222.45      147.30     16.95 o 
   6  -1   5      722.36      734.42     52.24 o 
   7  -1   5      278.65      336.68     54.21 o 
   8  -1   5     1214.35     1436.44    285.84 o 
   9  -1   5      131.57      108.72     51.40 o 
  -7   0   5      434.33      389.71     72.11 o 
  -6   0   5      401.61      335.45     40.75 o 
  -5   0   5       67.70       67.14     25.61 o 
  -4   0   5      366.91      326.06     20.76 o 
  -3   0   5      195.20      131.70     34.94 o 
  -2   0   5      154.81      271.12     15.41 o 
  -1   0   5      329.58      289.37     26.27 o 
   0   0   5     3238.36     2866.15    130.53 o 
   1   0   5    18418.61    15663.02    573.66 o 
   2   0   5     1990.41     1899.16     52.64 o 
   3   0   5      465.24      422.69     44.95 o 
   4   0   5      327.00      311.77     25.41 o 
   5   0   5      604.15      568.15     67.32 o 
   6   0   5      120.00      110.37     23.30 o 
   7   0   5       70.77       87.45     20.80 o 
   8   0   5       51.42       37.37     25.35 o 
   9   0   5      628.02      623.71     60.31 o 
  -7   1   5      199.98      127.81     53.91 o 
  -6   1   5      468.69      520.46     47.69 o 
  -5   1   5      787.16      634.11     42.48 o 
  -4   1   5     1244.06     1205.91     51.26 o 
  -3   1   5        1.81        9.03      7.68 o 
  -2   1   5     1524.88     1507.38     79.67 o 
  -1   1   5     1862.20     1675.62     68.60 o 
   0   1   5     1181.77     1221.21     58.90 o 
   1   1   5      668.86      743.30     62.65 o 
   2   1   5     1090.99     1077.63     47.45 o 
   3   1   5     2100.13     2234.44     97.01 o 
   4   1   5     2626.84     2549.65    160.53 o 
   5   1   5      817.80      820.68     41.09 o 
   6   1   5      230.09      240.45     27.57 o 
   7   1   5     2175.22     2268.45     99.72 o 
   8   1   5       34.12       25.83     24.12 o 
   9   1   5       15.67       -8.50     42.48 o 
  -7   2   5      111.62      127.99     57.51 o 
  -6   2   5      588.34      601.40     66.93 o 
  -5   2   5      223.60      135.86     19.61 o 
  -4   2   5      659.00      500.88    121.52 o 
  -3   2   5     2217.62     2013.51     76.10 o 
  -2   2   5     2255.90     2141.80     59.95 o 
  -1   2   5      682.00      678.61     37.12 o 
   0   2   5     3116.79     2849.12    149.47 o 
   1   2   5     4606.37     4778.79    146.37 o 
   2   2   5     8045.79     8422.70    448.00 o 
   3   2   5      747.26      783.45     52.35 o 
   4   2   5      690.95      652.58     36.68 o 
   5   2   5      607.88      588.11     31.83 o 
   6   2   5     1067.17      893.20     51.71 o 
   7   2   5      159.55       75.44     33.86 o 
   8   2   5       80.96       49.44     25.25 o 
   9   2   5      121.82      131.27     35.95 o 
  -7   3   5       43.14      127.99     52.60 o 
  -6   3   5     1058.78     1014.51     67.16 o 
  -5   3   5     1088.38     1126.18    109.34 o 
  -4   3   5       38.44       43.52     11.18 o 
  -3   3   5      152.21      125.71     13.77 o 
  -2   3   5     1625.23     1584.56    110.02 o 
  -1   3   5     1005.53      936.96     36.81 o 
   0   3   5     1109.12     1169.60     46.56 o 
   1   3   5      267.11      342.25     23.26 o 
   2   3   5     3246.38     3975.97    135.25 o 
   3   3   5     5738.66     6122.98    174.70 o 
   4   3   5     3709.80     4121.82    132.08 o 
   5   3   5      372.08      407.58     43.23 o 
   6   3   5      834.80      838.21     44.16 o 
   7   3   5      401.75      469.97     35.99 o 
   8   3   5     1757.34     1724.45    222.29 o 
   9   3   5      134.15      165.59     33.50 o 
  -6   4   5       74.95       73.36     33.21 o 
  -5   4   5       40.71       81.80     35.07 o 
  -4   4   5       69.65       28.81     15.25 o 
  -3   4   5      127.70       71.52     15.48 o 
  -2   4   5      217.39      225.69     17.97 o 
  -1   4   5      336.62      376.74     27.96 o 
   0   4   5     4702.76     4767.21    358.69 o 
   1   4   5     6072.61     6327.23    193.53 o 
   2   4   5      487.43      548.41     30.22 o 
   3   4   5      159.94      167.33     15.01 o 
   4   4   5      188.21      213.50     36.98 o 
   5   4   5      519.63      600.28     42.66 o 
   6   4   5      152.42      158.31     16.32 o 
   7   4   5      395.29      436.60     67.43 o 
   8   4   5       35.74       77.35     28.48 o 
   9   4   5      680.66      532.31     86.11 o 
  -5   5   5      449.66      482.40     59.84 o 
  -3   5   5       32.74       29.43     15.89 o 
  -2   5   5      983.10      955.80     59.91 o 
  -1   5   5      138.99      133.90     19.64 o 
   0   5   5      396.97      429.92     84.01 o 
   1   5   5      230.48      243.40     24.00 o 
   2   5   5      231.94      215.82     37.22 o 
   3   5   5      809.75      932.26     42.72 o 
   4   5   5     2183.69     2493.15    124.37 o 
   5   5   5     1019.43      926.04     51.05 o 
   6   5   5      433.54      394.97     35.12 o 
   7   5   5     1399.31     1472.07    148.84 o 
   8   5   5       11.49      -30.10     30.10 o 
  -5   6   5       53.93      -16.64     28.13 o 
  -4   6   5      110.61      101.31     43.44 o 
  -3   6   5     1008.78      849.82    237.20 o 
  -2   6   5      479.87      479.87     81.28 o 
  -1   6   5      463.87      436.56     24.55 o 
   0   6   5      668.58      597.53     30.65 o 
   1   6   5     1998.20     1933.26    202.18 o 
   2   6   5     2870.27     2988.91    126.70 o 
   3   6   5      898.72      895.47     49.06 o 
   4   6   5      850.43      806.75    111.69 o 
   5   6   5      208.33      159.52     25.89 o 
   6   6   5      789.60      783.51     52.75 o 
   7   6   5       42.28       63.34     19.67 o 
   8   6   5       28.51       10.53     34.29 o 
  -4   7   5       31.20       16.69     44.10 o 
  -2   7   5      215.76       97.77     30.39 o 
  -1   7   5      557.73      458.94     65.64 o 
   0   7   5      226.73      168.68     23.27 o 
   1   7   5      100.38       84.97     24.65 o 
   2   7   5      295.64      277.16     46.02 o 
   3   7   5     2802.29     2859.06    187.83 o 
   4   7   5     1132.22     1060.05    111.87 o 
   5   7   5       60.00       46.58     28.27 o 
   6   7   5      221.40      101.67     42.30 o 
   7   7   5      319.23      375.59     35.37 o 
  -3   8   5       45.23      105.79     51.22 o 
  -2   8   5       82.23       63.60     32.37 o 
  -1   8   5       27.57       16.64     29.92 o 
   0   8   5      685.12      821.25     72.47 o 
   1   8   5     1785.81     1770.93    135.24 o 
   2   8   5      173.46      130.27     37.87 o 
   3   8   5      107.29       84.54     32.37 o 
   4   8   5       47.29       31.10     17.68 o 
   5   8   5      139.01       72.02     24.31 o 
   6   8   5       34.21       68.92     81.68 o 
  -2   9   5      171.84      147.85     44.58 o 
  -1   9   5       24.83      -33.15     33.15 o 
   0   9   5       61.96       87.36     35.43 o 
   1   9   5       47.87       31.06     45.48 o 
   2   9   5      134.51      151.14     42.30 o 
   3   9   5      169.95      152.10     44.46 o 
   4   9   5      857.96      860.15     96.88 o 
   5   9   5      221.78      108.12     51.88 o 
  -3  -9   6      161.27       27.77     64.45 o 
  -2  -9   6       15.37       97.89     57.20 o 
  -1  -9   6       41.99       64.68     41.70 o 
   0  -9   6       95.49       74.86     35.25 o 
   1  -9   6       18.20       95.44     55.47 o 
   2  -9   6      105.40       99.86     33.69 o 
  -4  -8   6       11.62      -39.55     45.24 o 
  -3  -8   6      237.69      186.99     40.15 o 
  -2  -8   6      258.13      251.20     52.96 o 
  -1  -8   6      787.10      848.55     98.25 o 
   0  -8   6      864.02      847.95     93.11 o 
   1  -8   6       19.19       34.40     37.76 o 
   2  -8   6      471.53      535.48     73.24 o 
   3  -8   6       76.52       62.35     33.99 o 
   4  -8   6       12.92      -29.68     46.79 o 
  -5  -7   6      278.80      269.27     52.06 o 
  -4  -7   6      465.21      432.98     69.29 o 
  -3  -7   6     1363.87     1302.46    103.69 o 
  -2  -7   6      544.20      490.85     55.11 o 
  -1  -7   6      280.82      256.69     23.16 o 
   0  -7   6      105.98       53.56     18.46 o 
   1  -7   6      395.00      250.53     77.19 o 
   2  -7   6       82.65       24.39      7.93 o 
   3  -7   6      108.56      144.09     39.73 o 
   4  -7   6      121.48      119.56     40.99 o 
   5  -7   6      950.84     1102.55    105.37 o 
  -6  -6   6       71.69       57.92     30.75 o 
  -5  -6   6      144.35      197.10     49.90 o 
  -4  -6   6       30.87       69.35     39.79 o 
  -3  -6   6      196.22      190.58     25.23 o 
  -2  -6   6     1306.35     1189.90     90.98 o 
  -1  -6   6     1857.20     1813.70     78.67 o 
   0  -6   6       40.26       27.27     25.13 o 
   1  -6   6      325.71      277.76     42.37 o 
   2  -6   6      568.33      514.47     66.66 o 
   3  -6   6     1641.95     1794.70    176.40 o 
   4  -6   6      463.27      469.28     34.32 o 
   5  -6   6       71.43      132.10     39.43 o 
   6  -6   6        1.42       37.94     26.09 o 
  -6  -5   6      409.10      377.27     53.50 o 
  -5  -5   6      169.50      191.18     39.67 o 
  -4  -5   6     1758.83     1929.93    229.90 o 
  -3  -5   6      358.14      361.80     24.63 o 
  -2  -5   6       30.50       21.84     19.06 o 
  -1  -5   6       98.41       85.76     13.72 o 
   0  -5   6      151.39      125.93     31.92 o 
   1  -5   6      165.47      198.40     25.36 o 
   2  -5   6      753.81      823.56    132.60 o 
   3  -5   6      430.70      363.33     38.87 o 
   4  -5   6      769.25      914.45     52.44 o 
   5  -5   6      547.64      635.56     41.31 o 
   6  -5   6      406.46      401.01     36.47 o 
   7  -5   6       38.17       74.91     38.05 o 
  -7  -4   6      116.59      115.85     43.44 o 
  -6  -4   6      223.31      238.86     39.49 o 
  -5  -4   6       30.39       21.18     21.18 o 
  -4  -4   6       12.97        9.18     17.85 o 
  -3  -4   6      742.38      766.15     62.53 o 
  -2  -4   6     1611.98     1782.61     68.39 o 
  -1  -4   6     1854.47     1874.61     73.05 o 
   0  -4   6     4298.61     4293.68    147.27 o 
   1  -4   6      208.12      166.29     24.53 o 
   2  -4   6     2064.62     2274.34    107.99 o 
   3  -4   6      325.42      277.77     39.37 o 
   4  -4   6       49.29       50.07     11.52 o 
   5  -4   6      117.36      127.59     21.94 o 
   6  -4   6       52.61       41.65     16.12 o 
   7  -4   6       45.57       83.95     39.61 o 
   8  -4   6      408.84      551.33     80.12 o 
  -7  -3   6      167.97      188.13     37.69 o 
  -6  -3   6      177.19      166.82     39.91 o 
  -5  -3   6      808.13      897.34     56.38 o 
  -4  -3   6     1042.22     1066.59     73.78 o 
  -3  -3   6     3363.86     3420.67     96.15 o 
  -2  -3   6     1444.31     1416.99     68.42 o 
  -1  -3   6      611.78      623.87     36.65 o 
   0  -3   6      504.76      625.92     41.51 o 
   1  -3   6      784.31      645.03     53.61 o 
   2  -3   6      102.09      100.23     28.45 o 
   3  -3   6      109.68      112.29     26.33 o 
   4  -3   6      793.62      595.25     52.54 o 
   5  -3   6     3884.13     3719.34    462.83 o 
   6  -3   6     1761.90     1922.55     66.92 o 
   7  -3   6       94.96       56.55     39.67 o 
   8  -3   6       81.39       52.83     43.26 o 
  -7  -2   6       26.10       49.18     25.85 o 
  -6  -2   6      257.28      355.49     44.52 o 
  -5  -2   6      155.25      211.22     37.76 o 
  -4  -2   6       16.20       17.43     19.38 o 
  -3  -2   6       87.47      131.86     18.96 o 
  -2  -2   6     2085.04     1944.35    153.27 o 
  -1  -2   6     4849.45     4530.89    213.62 o 
   0  -2   6       78.43       79.22     12.24 o 
   1  -2   6      393.04      366.00     27.49 o 
   2  -2   6     3897.66     4072.41    175.59 o 
   3  -2   6     4273.01     4015.24    109.23 o 
   4  -2   6      913.29      896.66     60.96 o 
   5  -2   6      186.91      237.05     14.33 o 
   6  -2   6        4.99       11.76     15.55 o 
   7  -2   6      691.43      791.96     79.49 o 
   8  -2   6       73.36       99.96     29.27 o 
  -7  -1   6      261.42      154.92     30.28 o 
  -6  -1   6      346.74      304.03     44.58 o 
  -5  -1   6      425.30      328.70     36.14 o 
  -4  -1   6     2682.88     2640.93     98.85 o 
  -3  -1   6      495.96      474.65     28.11 o 
  -2  -1   6       77.54       72.31     11.62 o 
  -1  -1   6      870.03      834.36     55.05 o 
   0  -1   6     3827.60     3594.25    127.59 o 
   1  -1   6      994.72     1076.97     55.27 o 
   2  -1   6     3544.45     3475.85    110.07 o 
   3  -1   6      566.16      507.90     28.91 o 
   4  -1   6     2107.41     2233.01    163.49 o 
   5  -1   6     1322.18     1381.48    109.36 o 
   7  -1   6      334.92      307.32     44.34 o 
   8  -1   6      173.13      180.81     39.97 o 
   9  -1   6      156.67      142.91     37.52 o 
  -7   0   6      251.97      199.08     47.45 o 
  -6   0   6       79.45       78.92     30.28 o 
  -5   0   6        8.04       31.62     43.32 o 
  -4   0   6       53.65       73.59     20.20 o 
  -3   0   6      731.21      649.91     28.76 o 
  -2   0   6     1631.60     1757.98    258.43 o 
  -1   0   6     6911.26     6566.79    406.14 o 
   0   0   6     7152.52     6348.03    204.22 o 
   1   0   6      269.07      227.19     21.69 o 
   2   0   6     2621.53     2223.13     73.61 o 
   3   0   6      596.11      590.11     35.00 o 
   4   0   6      107.06       98.34     10.58 o 
   5   0   6      510.95      552.83     53.47 o 
   6   0   6       70.56       64.68     34.71 o 
   7   0   6       80.00       89.24     24.79 o 
   8   0   6     1169.66     1260.41    164.76 o 
   9   0   6      293.94      330.25     61.66 o 
  -6   1   6       99.15       87.90     28.42 o 
  -5   1   6      874.41      616.31     53.71 o 
  -4   1   6      613.93      588.01     30.82 o 
  -3   1   6     5580.77     5694.71    193.92 o 
  -2   1   6     1257.59     1357.98     62.05 o 
  -1   1   6     3091.57     3065.30    172.57 o 
   0   1   6     3104.72     3292.53    120.51 o 
   1   1   6      804.32      755.92     29.64 o 
   2   1   6      113.13      152.58     26.48 o 
   3   1   6      903.18     1060.92     48.41 o 
   4   1   6      513.06      394.54     30.12 o 
   5   1   6     6926.71     7074.79    392.52 o 
   6   1   6     4120.70     4256.36    230.26 o 
   7   1   6       77.66       58.55     26.37 o 
   8   1   6      108.69      129.96     27.74 o 
   9   1   6       20.93       24.31     30.53 o 
  -7   2   6        2.14      -12.99     35.12 o 
  -6   2   6      157.59      184.30     52.36 o 
  -5   2   6      251.94      308.18     27.61 o 
  -4   2   6      263.05      215.74     21.49 o 
  -3   2   6       74.37       71.07     13.52 o 
  -2   2   6     3894.47     3568.93    139.43 o 
  -1   2   6     2410.88     2438.03     82.82 o 
   0   2   6       81.00      125.15     23.55 o 
   1   2   6      768.58      905.32     42.85 o 
   2   2   6     1691.69     1884.38     58.50 o 
   3   2   6     7149.01     7293.67    288.59 o 
   4   2   6      988.75     1099.29     67.04 o 
   5   2   6      500.66      504.85     22.34 o 
   6   2   6       26.41       25.28      8.48 o 
   7   2   6      847.89      773.51     51.36 o 
   8   2   6      156.56      149.26     28.55 o 
   9   2   6       20.68       10.31     36.77 o 
  -6   3   6      171.89      123.26     42.01 o 
  -5   3   6      220.27      208.49     57.38 o 
  -4   3   6     2312.20     2411.25     87.33 o 
  -3   3   6      167.99      148.47     14.61 o 
  -2   3   6      111.00       97.82     12.91 o 
  -1   3   6     1045.04     1055.87     36.17 o 
   0   3   6      940.92     1049.76     54.15 o 
   1   3   6      588.53      634.53     37.08 o 
   2   3   6     3365.84     3331.47    260.93 o 
   3   3   6     1432.63     1624.83     61.98 o 
   4   3   6     3225.32     3384.68    107.37 o 
   5   3   6     1340.76     1387.87    126.59 o 
   6   3   6      672.41      692.18     32.77 o 
   7   3   6      275.86      222.22     24.52 o 
   8   3   6       97.00      193.59     74.29 o 
   9   3   6      288.49      323.28     96.70 o 
  -6   4   6       79.49       77.85     45.12 o 
  -5   4   6       30.33       27.04     45.77 o 
  -4   4   6       99.94      104.23     13.95 o 
  -3   4   6      451.84      437.15     40.41 o 
  -2   4   6     1111.38      893.56    200.19 o 
  -1   4   6     2827.68     3101.20    127.71 o 
   0   4   6     4223.94     4553.07    156.11 o 
   1   4   6      342.06      417.01     27.92 o 
   2   4   6     2967.80     3038.82    114.63 o 
   3   4   6      246.27      240.37     22.10 o 
   4   4   6      257.73      292.83     33.45 o 
   5   4   6      128.30      125.93     16.14 o 
   6   4   6      113.02       86.42     45.77 o 
   7   4   6      161.05      177.65     19.32 o 
   8   4   6     1104.54     1048.56     66.96 o 
   9   4   6      354.92      310.17     32.94 o 
  -5   5   6       92.12      345.50     64.74 o 
  -4   5   6      408.84      403.42     54.03 o 
  -3   5   6     1264.73     1286.27     84.77 o 
  -2   5   6      930.89      860.25     71.13 o 
  -1   5   6      663.45      659.73     47.18 o 
   0   5   6       86.99       82.87     16.56 o 
   1   5   6      819.97      797.91     31.03 o 
   2   5   6       59.48       77.47     19.97 o 
   3   5   6      141.79      167.82     23.43 o 
   4   5   6      789.41      901.72     45.99 o 
   5   5   6     3935.91     4225.26    160.51 o 
   6   5   6     2451.99     2411.44    188.46 o 
   7   5   6      187.70      203.04     29.95 o 
   8   5   6       93.36      104.60     41.88 o 
  -5   6   6       50.63      117.75     33.33 o 
  -3   6   6        8.02       -8.13     24.41 o 
  -2   6   6      791.65      810.64    107.83 o 
  -1   6   6     1188.91     1011.88     63.42 o 
   0   6   6       46.15       72.52     30.64 o 
   1   6   6      126.19      120.08     23.81 o 
   2   6   6     1149.56     1011.30     57.80 o 
   3   6   6     2206.58     2278.92    234.92 o 
   4   6   6      159.84      178.02     29.38 o 
   5   6   6       66.36       59.15     22.38 o 
   6   6   6       12.09       21.63     17.75 o 
   7   6   6      451.42      470.51     55.41 o 
   8   6   6       73.25       -6.65     47.75 o 
  -4   7   6      311.35      300.44     60.20 o 
  -3   7   6      277.43      292.60     47.63 o 
  -2   7   6       17.22       57.62     38.41 o 
  -1   7   6      130.35      181.84     43.92 o 
   0   7   6      203.23      166.35     22.73 o 
   1   7   6      252.85      289.43     44.22 o 
   2   7   6     1150.88     1270.03     98.13 o 
   3   7   6      108.82      125.95     34.94 o 
   4   7   6      755.04      819.17     78.45 o 
   5   7   6      665.65      586.54     45.18 o 
   6   7   6      383.96      341.97     48.20 o 
   7   7   6      174.54      173.19     64.71 o 
  -3   8   6       89.71       18.31     47.99 o 
  -2   8   6      251.49      205.06     40.63 o 
  -1   8   6      985.69      816.65     91.97 o 
   0   8   6      788.62      943.75     89.04 o 
   1   8   6      105.01      134.28     41.47 o 
   2   8   6      316.71      302.48     51.82 o 
   3   8   6      202.98      178.97     37.04 o 
   4   8   6      123.98      162.36     63.93 o 
   5   8   6       39.03      -15.05     22.78 o 
   6   8   6       74.47      106.83     37.51 o 
  -1   9   6      106.97       57.62     38.83 o 
   0   9   6       79.23       21.07     36.62 o 
   1   9   6       37.22      102.50     49.07 o 
   2   9   6        7.38        4.48     27.88 o 
   3   9   6       27.25       90.36     45.77 o 
   4   9   6      142.78      134.57     45.66 o 
  -1  -9   7       19.37       57.33     36.74 o 
   0  -9   7      136.45      205.12     61.93 o 
   1  -9   7       60.59       37.28     39.49 o 
  -4  -8   7      108.45      133.14     42.55 o 
  -3  -8   7       14.70       19.80     35.18 o 
  -2  -8   7       13.34      -28.24     34.76 o 
  -1  -8   7      131.79      123.32     47.63 o 
   0  -8   7      738.47      677.17     75.45 o 
   1  -8   7     1064.32     1083.16     99.63 o 
   2  -8   7       94.54      178.01     52.36 o 
   3  -8   7      101.86      203.27     48.64 o 
   4  -8   7       21.04      -30.88     30.88 o 
  -5  -7   7       99.34      105.43     55.05 o 
  -4  -7   7       17.49       16.82     41.52 o 
  -3  -7   7       72.93       93.70     37.51 o 
  -2  -7   7      437.07      457.16     55.83 o 
  -1  -7   7      424.13      418.17     32.36 o 
   0  -7   7      248.51      209.17     43.71 o 
   1  -7   7       88.09       70.13     36.20 o 
   2  -7   7      327.02      310.50     55.77 o 
   3  -7   7      147.12      126.62     44.10 o 
   4  -7   7      150.31      206.79     43.50 o 
   5  -7   7       27.78       41.29     37.82 o 
  -6  -6   7      165.35      186.87     45.89 o 
  -5  -6   7      121.48      161.20     51.82 o 
  -4  -6   7      191.04      213.20     49.67 o 
  -3  -6   7      817.04      784.17     54.26 o 
  -2  -6   7      505.74      432.52     34.94 o 
  -1  -6   7      426.83      389.69     34.36 o 
   0  -6   7      666.25      652.24     44.13 o 
   1  -6   7     1106.63      959.90     91.55 o 
   2  -6   7      553.45      573.95     63.73 o 
   3  -6   7       75.12      109.86     29.44 o 
   4  -6   7      303.01      354.48     31.08 o 
   5  -6   7       51.65       21.68     17.08 o 
   6  -6   7       94.63      149.95     39.37 o 
  -6  -5   7      574.66      615.36     62.89 o 
  -5  -5   7      766.92      828.32     77.01 o 
  -4  -5   7       13.89       15.92     23.87 o 
  -3  -5   7      405.92      380.04     32.83 o 
  -2  -5   7      669.65      606.47     36.31 o 
  -1  -5   7      274.49      234.04     15.85 o 
   0  -5   7      488.45      437.41     46.16 o 
   1  -5   7      379.11      325.29     53.04 o 
   2  -5   7      526.23      438.48     66.78 o 
   3  -5   7     2282.28     2192.97    275.67 o 
   4  -5   7      951.50     1045.04     78.98 o 
   5  -5   7       62.42       66.86     18.85 o 
   6  -5   7      277.23      267.65     25.04 o 
   7  -5   7       80.06       92.20     39.55 o 
  -6  -4   7       99.39       94.19     32.19 o 
  -5  -4   7        3.95       25.85     22.32 o 
  -4  -4   7      222.41      293.26     41.65 o 
  -3  -4   7       16.89        2.05     16.27 o 
  -2  -4   7       28.42       42.10     15.89 o 
  -1  -4   7      400.80      382.06     34.18 o 
   0  -4   7     4482.83     4578.40    167.14 o 
   1  -4   7     3242.81     3448.72    108.45 o 
   2  -4   7      283.61      307.50     32.25 o 
   3  -4   7      559.67      558.13     44.63 o 
   4  -4   7       45.03       42.84     40.42 o 
   5  -4   7      129.95      178.79     27.77 o 
   6  -4   7       29.37       32.49     14.64 o 
   7  -4   7       20.08       25.26     36.08 o 
  -6  -3   7      318.36      307.50     49.72 o 
  -5  -3   7      145.34      174.96     29.98 o 
  -4  -3   7      306.47      308.27     26.87 o 
  -3  -3   7      505.72      459.67     79.28 o 
  -2  -3   7     1971.65     1872.72     66.83 o 
  -1  -3   7      438.08      502.80     46.85 o 
   0  -3   7      439.59      444.02     26.77 o 
   1  -3   7      729.99      745.99     45.22 o 
   2  -3   7     2219.86     2249.30     81.81 o 
   3  -3   7      291.88      177.08     21.32 o 
   4  -3   7      579.08      620.51     52.24 o 
   5  -3   7      291.28      317.91     33.93 o 
   6  -3   7      562.47      594.53     65.91 o 
   7  -3   7     1369.41     1605.06    130.98 o 
   8  -3   7       66.39       99.21     45.95 o 
  -6  -2   7      239.91      338.43     48.41 o 
  -5  -2   7      161.37      152.28     44.58 o 
  -4  -2   7      308.77      317.81     28.68 o 
  -3  -2   7     2317.37     2514.31    153.86 o 
  -2  -2   7      890.01      774.26     32.79 o 
  -1  -2   7     1278.47     1207.62     48.33 o 
   0  -2   7     2214.07     2191.51     81.00 o 
   1  -2   7     2316.99     2403.28     97.24 o 
   2  -2   7     2513.02     2391.09    136.01 o 
   3  -2   7      528.97      477.49     23.75 o 
   4  -2   7     1493.99     1467.62    112.55 o 
   5  -2   7      132.43      111.12     17.70 o 
   6  -2   7      406.72      350.23     26.27 o 
   7  -2   7      127.22      101.92     29.37 o 
   8  -2   7       98.76      143.01     37.64 o 
  -6  -1   7      709.47      573.77     57.74 o 
  -5  -1   7     1758.39     1870.66    142.77 o 
  -4  -1   7      110.77       76.72     33.12 o 
  -3  -1   7      571.57      508.32     26.93 o 
  -2  -1   7      915.88      892.23     98.02 o 
  -1  -1   7      945.61      827.29     42.12 o 
   0  -1   7      871.49      745.34     35.28 o 
   1  -1   7     2116.93     2174.16     75.97 o 
   2  -1   7     1082.89     1079.91     43.14 o 
   3  -1   7     7073.29     6493.66    163.03 o 
   4  -1   7     2186.96     2095.49     74.37 o 
   5  -1   7      221.65      182.17     15.66 o 
   6  -1   7      644.39      625.51     33.85 o 
   7  -1   7      363.35      432.11     62.53 o 
   8  -1   7      655.49      698.58     56.89 o 
   9  -1   7       81.03       71.98     41.47 o 
  -7   0   7      113.86       90.23     37.51 o 
  -6   0   7      147.20      156.89     34.35 o 
  -5   0   7       48.27        9.63     31.29 o 
  -4   0   7      118.02       68.36     18.21 o 
  -3   0   7       31.04        5.19     15.76 o 
  -2   0   7       85.21       99.18     30.39 o 
  -1   0   7      667.35      768.38    138.67 o 
   0   0   7     4384.13     4094.38    208.47 o 
   1   0   7     8237.15     7129.59    206.16 o 
   2   0   7      173.21      265.28     12.91 o 
   3   0   7      817.13      715.05     26.59 o 
   4   0   7      244.60      223.49     35.00 o 
   5   0   7      214.69      200.36     13.40 o 
   6   0   7       76.73       60.16      7.02 o 
   7   0   7       68.10       82.90     19.94 o 
   8   0   7      101.93       65.76     34.76 o 
   9   0   7      907.50      972.53    101.24 o 
  -7   1   7      324.75      257.90     50.68 o 
  -6   1   7      388.21      352.48     36.20 o 
  -5   1   7       66.44       24.47     26.48 o 
  -4   1   7      352.43      308.93     37.16 o 
  -3   1   7      332.81      258.91     20.36 o 
  -2   1   7     2024.24     1868.88     91.17 o 
  -1   1   7      561.18      540.22     31.72 o 
   0   1   7      601.70      554.14     37.25 o 
   1   1   7      622.66      668.66     33.85 o 
   2   1   7     1998.92     1927.39     71.51 o 
   3   1   7      960.57     1061.19     73.50 o 
   4   1   7     1290.92     1339.56     54.35 o 
   5   1   7      262.24      252.01     18.55 o 
   6   1   7      861.78      845.72     30.44 o 
   7   1   7     2419.40     2755.48    189.03 o 
   8   1   7       38.94       45.78     21.20 o 
   9   1   7        3.23      -28.05     43.53 o 
  -6   2   7      223.21      225.08     34.82 o 
  -5   2   7      302.69      220.79     43.20 o 
  -4   2   7      360.70      212.84     61.90 o 
  -3   2   7     1129.93      999.60     67.11 o 
  -2   2   7      666.03      611.76     41.27 o 
  -1   2   7      794.39      763.23     43.39 o 
   0   2   7     2197.95     2206.51     76.21 o 
   1   2   7     4356.26     4793.75    257.72 o 
   2   2   7     3205.72     3308.25    153.54 o 
   3   2   7       56.62       82.27      8.16 o 
   4   2   7      966.49      991.03     63.97 o 
   5   2   7      228.16      214.75     22.25 o 
   6   2   7      650.06      618.26     34.98 o 
   8   2   7      101.47      107.20     32.17 o 
   9   2   7      110.96       96.42     40.65 o 
  -6   3   7      265.71      288.49     36.23 o 
  -5   3   7      819.32      804.87     60.23 o 
  -4   3   7       15.20       30.03     16.08 o 
  -3   3   7      472.86      449.53     27.51 o 
  -2   3   7      324.64      340.92     42.50 o 
  -1   3   7     1706.24     1718.21     90.05 o 
   0   3   7      536.04      543.95     28.45 o 
   1   3   7      320.33      419.05     31.29 o 
   2   3   7     1539.39     1847.27     54.30 o 
   3   3   7     4754.99     4759.01    264.08 o 
   4   3   7     2071.94     2235.41     99.62 o 
   5   3   7      227.68      239.87     32.31 o 
   6   3   7      519.22      500.57     28.59 o 
   7   3   7      513.80      418.31     28.88 o 
   8   3   7     1192.23     1164.13     75.05 o 
   9   3   7       45.08       29.38     32.42 o 
  -6   4   7       80.22      100.82     44.99 o 
  -5   4   7      127.03       93.65     30.43 o 
  -3   4   7       21.19        6.66     11.40 o 
  -2   4   7       45.60       69.12     20.16 o 
  -1   4   7      232.53      166.16     22.67 o 
   0   4   7     4940.04     5214.94    196.48 o 
   1   4   7     2534.65     2603.75     99.33 o 
   2   4   7      117.03      137.93     17.27 o 
   3   4   7      317.26      275.18     28.98 o 
   4   4   7      110.13      124.91     24.41 o 
   5   4   7      425.22      375.28     31.50 o 
   6   4   7       48.64       79.07     13.00 o 
   7   4   7      126.09      128.85     16.04 o 
   8   4   7      213.03      174.24     32.39 o 
  -4   5   7      104.42       61.99     37.69 o 
  -3   5   7       56.37       39.79     33.93 o 
  -2   5   7     1665.56     1429.30    184.66 o 
  -1   5   7      165.47      129.88     26.51 o 
   0   5   7      305.69      314.38     88.37 o 
   1   5   7       61.93       48.99     26.95 o 
   2   5   7      740.29      761.95     58.91 o 
   3   5   7      431.14      525.49     62.29 o 
   4   5   7      858.04      896.91     51.40 o 
   5   5   7      345.94      328.34     38.44 o 
   6   5   7     1021.92      873.89     92.80 o 
   7   5   7     1475.65     1443.48    123.17 o 
   8   5   7        7.04      -26.26     31.17 o 
  -3   6   7      830.08      979.29     99.50 o 
  -2   6   7       48.94       26.27     34.22 o 
  -1   6   7      435.70      428.94    125.80 o 
   0   6   7      587.49      670.65     67.32 o 
   1   6   7     1674.97     1756.98    129.01 o 
   2   6   7     1447.60     1533.31    111.41 o 
   3   6   7      152.63      171.15     29.80 o 
   4   6   7      975.00      892.42     80.12 o 
   5   6   7      208.34      156.71     36.98 o 
   6   6   7      407.65      399.46    100.79 o 
   7   6   7       59.59       75.50     22.05 o 
   8   6   7       40.98       59.25     26.97 o 
  -3   7   7      193.21      282.73     52.29 o 
  -2   7   7       79.94       69.05     40.81 o 
   0   7   7      275.50      318.57     47.93 o 
   1   7   7      145.88      136.13     37.51 o 
   2   7   7      181.80      245.69     40.09 o 
   3   7   7     2547.46     2616.48    175.44 o 
   4   7   7      600.58      621.82     57.92 o 
   5   7   7       94.72      119.01     34.04 o 
   6   7   7      296.91      282.34     69.86 o 
   7   7   7      288.79      268.01     55.29 o 
  -2   8   7       16.18       75.33     38.23 o 
  -1   8   7       27.65       34.64     31.35 o 
   0   8   7      897.35      946.37    106.51 o 
   1   8   7     1067.37     1071.08     90.90 o 
   2   8   7        8.72       29.38     27.10 o 
   3   8   7      121.01      144.51     40.75 o 
   4   8   7       24.67      -23.63     36.02 o 
   5   8   7      197.00      172.90     27.72 o 
   6   8   7       11.00       -8.94     20.15 o 
   0   9   7       97.96       98.07     53.55 o 
   1   9   7       22.59       48.17     48.17 o 
   2   9   7      296.55      162.88     42.84 o 
   3   9   7       94.54       35.96     56.19 o 
   4   9   7      367.84      393.36     62.05 o 
   5   9   7       26.41       39.08     43.56 o 
  -3  -8   8       60.53       58.58     48.82 o 
  -2  -8   8      235.65      190.64     63.24 o 
  -1  -8   8      449.07      295.00     53.43 o 
   0  -8   8      249.12      185.79     46.02 o 
   1  -8   8       40.39       28.06     33.45 o 
   2  -8   8      407.82      436.99     73.78 o 
   3  -8   8       85.64      117.58     45.95 o 
  -4  -7   8      240.40      301.22     55.71 o 
  -3  -7   8      965.42      947.40     94.66 o 
  -2  -7   8      214.44      211.70     42.01 o 
  -1  -7   8      403.79      457.63     60.13 o 
   0  -7   8      161.89      152.71     36.39 o 
   1  -7   8      264.34      208.11     44.28 o 
   2  -7   8       30.80       54.87     31.83 o 
   3  -7   8       14.22       -4.48     26.87 o 
   4  -7   8      221.25      226.96     51.40 o 
   5  -7   8      468.20      344.30     54.27 o 
  -5  -6   8      195.43      189.86     50.38 o 
  -4  -6   8       25.61       54.87     40.33 o 
  -3  -6   8      104.49       92.27     32.97 o 
  -2  -6   8      914.98      811.40     48.97 o 
  -1  -6   8      499.38      464.72     68.46 o 
   0  -6   8       62.02       35.41     21.51 o 
   1  -6   8      294.36      255.32     42.12 o 
   2  -6   8      551.24      514.71     67.07 o 
   3  -6   8     1113.90     1151.26     90.59 o 
   4  -6   8      166.70      147.44     32.07 o 
   5  -6   8       38.91       59.00     21.25 o 
  -6  -5   8       33.62      -38.77     38.77 o 
  -5  -5   8      192.73      162.94     46.25 o 
  -4  -5   8     1056.06     1050.85     95.85 o 
  -3  -5   8       22.45        6.94     22.32 o 
  -2  -5   8      459.84      401.85     40.22 o 
  -1  -5   8      131.90      122.53     20.57 o 
   0  -5   8      160.15      135.59     28.00 o 
   1  -5   8      313.41      332.38     44.88 o 
   2  -5   8      912.31      853.19     69.95 o 
   3  -5   8       22.69       10.85     48.41 o 
   4  -5   8      893.54     1113.86     77.67 o 
   5  -5   8      704.99      825.57     67.79 o 
   6  -5   8       47.33       31.90     20.37 o 
   7  -5   8       15.98      -30.03     37.22 o 
  -6  -4   8       96.48       97.59     30.93 o 
  -5  -4   8      181.39      151.45     34.11 o 
  -4  -4   8       17.92       -4.61     32.37 o 
  -3  -4   8      769.20      824.91     65.28 o 
  -2  -4   8      614.59      601.14     34.02 o 
  -1  -4   8     1366.15     1318.97    107.65 o 
   0  -4   8     2120.14     2011.39    114.89 o 
   1  -4   8      416.23      440.34     40.57 o 
   2  -4   8     1967.24     2000.77     96.67 o 
   3  -4   8      229.07      194.15     60.10 o 
   4  -4   8       24.55       -5.75     23.99 o 
   5  -4   8       61.06       39.61     18.61 o 
   6  -4   8        3.08      -16.04     16.56 o 
   7  -4   8       88.52       86.58     44.52 o 
  -6  -3   8      155.32      144.27     43.68 o 
  -5  -3   8      618.54      589.87     63.85 o 
  -4  -3   8      938.07     1141.98     84.79 o 
  -3  -3   8     1466.42     1491.34     60.69 o 
  -2  -3   8     1526.16     1527.48    108.61 o 
  -1  -3   8     1431.95     1337.35     63.76 o 
   0  -3   8      225.07      234.48     43.62 o 
   1  -3   8     1392.55     1319.86     72.27 o 
   2  -3   8      201.93      218.94     21.83 o 
   3  -3   8      128.92      107.06     16.69 o 
   4  -3   8     1115.24      740.53    204.92 o 
   5  -3   8     1807.45     1864.87     90.45 o 
   6  -3   8     1403.77     1517.58     96.34 o 
   7  -3   8       54.46      119.74     44.34 o 
   8  -3   8      124.60      218.46     48.64 o 
  -6  -2   8      116.54      138.04     36.08 o 
  -5  -2   8      334.25      368.35     44.64 o 
  -4  -2   8       76.07      139.37     32.58 o 
  -3  -2   8      217.20      187.05     20.19 o 
  -2  -2   8     2156.59     2040.93     83.27 o 
  -1  -2   8     1286.37     1311.32     67.74 o 
   0  -2   8      407.46      415.22     24.46 o 
   1  -2   8      460.61      468.28     32.56 o 
   2  -2   8     2826.84     2681.34    170.29 o 
   3  -2   8     2569.93     2295.89     99.04 o 
   4  -2   8      541.30      545.26     62.09 o 
   5  -2   8      137.78      154.48     24.90 o 
   6  -2   8       77.99       41.54     12.39 o 
   7  -2   8      635.08      791.40     72.94 o 
   8  -2   8       42.93       77.61     42.48 o 
  -6  -1   8       27.68        7.72     26.92 o 
  -4  -1   8     1046.02      967.92     64.93 o 
  -3  -1   8      216.91      225.72     34.47 o 
  -2  -1   8      502.44      530.88     46.56 o 
  -1  -1   8      187.46      205.66     31.24 o 
   0  -1   8      355.35      305.36     54.21 o 
   1  -1   8      424.90      435.74     28.89 o 
   2  -1   8     1195.78     1051.57     73.96 o 
   3  -1   8        1.19        8.79     10.95 o 
   4  -1   8     2498.69     2377.13     76.00 o 
   5  -1   8     1521.01     1291.61     52.80 o 
   6  -1   8       83.36       64.48      9.92 o 
   7  -1   8       30.95      -34.94     43.44 o 
   8  -1   8      230.20      234.56     34.56 o 
  -6   0   8       79.27       35.60     26.38 o 
  -5   0   8       31.55       -6.47     22.08 o 
  -4   0   8       18.02       45.45     18.15 o 
  -3   0   8     1370.20     1298.82    189.80 o 
  -1   0   8     3826.85     3990.47    186.27 o 
   0   0   8     2925.44     2845.96    117.55 o 
   1   0   8     1234.31     1166.92     50.41 o 
   2   0   8     2978.25     2371.87    132.42 o 
   3   0   8      374.68      348.38     19.90 o 
   4   0   8       74.96       78.24      9.48 o 
   5   0   8       83.67       67.47     19.30 o 
   6   0   8       34.83       34.48      8.64 o 
   7   0   8      221.53      177.90     50.21 o 
   8   0   8      888.61      885.36     70.67 o 
   9   0   8      135.36      114.35     53.32 o 
  -6   1   8      127.75      104.08     24.39 o 
  -4   1   8     1359.50     1238.02    111.69 o 
  -3   1   8     2216.73     2197.00     90.99 o 
  -2   1   8      361.79      390.92     43.62 o 
  -1   1   8     1055.25     1140.48     57.38 o 
   0   1   8      198.95      195.01     33.39 o 
   1   1   8      677.69      645.42     25.91 o 
   2   1   8       85.77       99.07     16.16 o 
   3   1   8      778.17      721.05     38.68 o 
   4   1   8     1114.65     1081.32    106.63 o 
   5   1   8     4566.93     5239.06    199.08 o 
   6   1   8     2465.25     2400.12     95.63 o 
   7   1   8       95.50      154.20     42.42 o 
   8   1   8      175.70      177.74     33.05 o 
   9   1   8        1.65        5.73     31.56 o 
  -6   2   8      181.86      194.41     68.96 o 
  -5   2   8      101.23      118.66     26.24 o 
  -4   2   8       14.62       17.22     11.75 o 
  -3   2   8       90.15       85.59     17.22 o 
  -2   2   8     1979.11     1986.52    103.33 o 
  -1   2   8      741.96      666.87     41.20 o 
   0   2   8      380.69      427.78     39.31 o 
   1   2   8      746.48      855.90     38.15 o 
   2   2   8     1612.30     1762.83     82.96 o 
   3   2   8     5600.14     5976.66    172.18 o 
   4   2   8      205.73      315.68     21.25 o 
   5   2   8      189.35      213.27     17.43 o 
   6   2   8      103.96       77.74     10.84 o 
   7   2   8      802.53      669.74     94.48 o 
   8   2   8       66.42       44.23     38.39 o 
   9   2   8       18.66       14.55     24.77 o 
  -6   3   8       13.40      -21.54     32.31 o 
  -5   3   8      326.76      326.13     33.45 o 
  -4   3   8      635.89      655.39     80.18 o 
  -3   3   8       33.48       41.09     11.82 o 
  -2   3   8       49.27       31.40     11.25 o 
  -1   3   8       15.44       18.77      6.04 o 
   0   3   8      287.88      275.01     32.46 o 
   1   3   8      312.48      382.22     28.87 o 
   2   3   8     1287.74     1392.23     58.72 o 
   3   3   8       32.33       27.95     12.35 o 
   4   3   8     2863.53     3164.62     94.14 o 
   5   3   8     1240.49     1248.39     47.03 o 
   6   3   8      110.46       91.96     11.95 o 
   7   3   8       36.51       64.32     29.86 o 
   8   3   8      254.88      236.58     54.84 o 
   9   3   8      419.07      342.86     63.60 o 
  -5   4   8        3.71        5.44     32.67 o 
  -4   4   8        5.41      -18.59     36.47 o 
  -3   4   8      482.72      415.26     27.94 o 
  -2   4   8      854.84      634.94    153.00 o 
  -1   4   8     1512.25     1626.98    147.35 o 
   0   4   8     2086.60     2207.77    237.22 o 
   1   4   8      749.34      745.56     43.31 o 
   2   4   8     2693.94     2961.86    125.86 o 
   3   4   8       38.90       45.35      7.20 o 
   4   4   8      208.86      243.14     29.02 o 
   5   4   8       11.45        6.69     11.53 o 
   6   4   8       83.44       98.74     15.36 o 
   7   4   8      316.13      304.50     35.21 o 
   8   4   8      934.78      824.17     64.04 o 
  -5   5   8       53.53      228.76     59.24 o 
  -4   5   8      380.59      538.29     72.11 o 
  -3   5   8      870.95      912.27     96.81 o 
  -2   5   8      173.45      187.35     41.29 o 
  -1   5   8      395.91      507.66     68.87 o 
   0   5   8       83.18       61.81     24.05 o 
   1   5   8      198.25      188.65     46.43 o 
   2   5   8       58.20       66.30     17.37 o 
   3   5   8      200.58      237.20     44.85 o 
   4   5   8     1439.97     1693.27    194.02 o 
   5   5   8     2483.63     2942.69    135.92 o 
   6   5   8     1766.98     1805.32    159.05 o 
   7   5   8       82.15      114.03     20.47 o 
   8   5   8      160.15      187.25     37.32 o 
  -4   6   8        1.53       38.59     44.64 o 
  -3   6   8        2.35       38.30     32.49 o 
  -2   6   8      514.23      446.50     62.17 o 
  -1   6   8      327.35      248.50     31.83 o 
   0   6   8       84.57       62.71     34.22 o 
   1   6   8      244.12      282.79     46.38 o 
   2   6   8     1148.78     1165.14     95.50 o 
   3   6   8     1884.18     2172.01    155.82 o 
   4   6   8       42.60       99.09     30.39 o 
   5   6   8       43.87       45.66     22.26 o 
   6   6   8       18.29       28.49     18.42 o 
   7   6   8      389.72      344.21     38.24 o 
   8   6   8       30.57       14.58     21.82 o 
  -3   7   8       24.50       34.64     33.45 o 
  -2   7   8       26.31       40.81     43.08 o 
  -1   7   8       38.61       36.14     27.10 o 
   0   7   8      310.71      225.65     56.97 o 
   1   7   8      232.84      216.91     43.68 o 
   2   7   8      426.21      376.37     54.57 o 
   3   7   8       49.01        5.75     21.84 o 
   4   7   8      579.12      580.89     71.21 o 
   5   7   8      674.32      751.49     85.45 o 
   6   7   8       48.55       22.06     24.87 o 
   7   7   8       12.16       13.19     24.49 o 
  -2   8   8       19.30      113.69     47.39 o 
  -1   8   8      755.36      567.37     72.22 o 
   0   8   8      256.21      204.94     49.85 o 
   2   8   8      474.41      321.20     68.75 o 
   3   8   8       48.50       62.71     41.11 o 
   4   8   8       99.95      118.47     46.79 o 
   5   8   8       11.50      -15.92     28.42 o 
   6   8   8       45.41      -22.74     22.74 o 
   1   9   8       10.52       91.25     51.88 o 
   2   9   8       21.46       46.43     37.34 o 
   3   9   8       40.34       53.32     45.35 o 
   4   9   8      363.36      420.05     59.59 o 
  -2  -8   9       41.91      -20.04     32.74 o 
  -1  -8   9      273.92      176.16     43.08 o 
   0  -8   9      274.08      230.97     46.38 o 
   1  -8   9      933.24      850.88     75.45 o 
   2  -8   9        8.53      -29.20     49.72 o 
   3  -8   9       88.65       80.78     56.43 o 
  -4  -7   9        8.23      -44.04     44.04 o 
  -3  -7   9       24.90       43.20     33.45 o 
  -2  -7   9      406.71      422.99     56.73 o 
  -1  -7   9      220.13      261.12     49.67 o 
   0  -7   9       40.85       76.77     33.69 o 
   1  -7   9       47.21        7.42     28.60 o 
   2  -7   9      132.33      141.33     52.90 o 
   3  -7   9      216.52      170.24     49.78 o 
   4  -7   9       52.41      -13.59     44.16 o 
  -5  -6   9       67.80       76.12     61.39 o 
  -4  -6   9      174.49      183.64     55.71 o 
  -3  -6   9      421.87      382.05     55.94 o 
  -2  -6   9       14.91       26.87     39.73 o 
  -1  -6   9       94.20       84.96     20.37 o 
   0  -6   9     1113.86     1205.11     96.03 o 
   1  -6   9      247.73      182.62     41.47 o 
   2  -6   9       93.22       91.55     34.47 o 
   3  -6   9       14.44      -22.08     33.09 o 
   4  -6   9      209.35      264.06     48.82 o 
   5  -6   9       64.42       88.98     41.59 o 
  -5  -5   9      349.06      454.88     64.68 o 
  -4  -5   9       12.86      -24.90     38.47 o 
  -3  -5   9      788.21      769.68     84.97 o 
  -2  -5   9      225.96      225.79     29.38 o 
  -1  -5   9      357.40      339.65     50.89 o 
   0  -5   9       58.73       29.98     22.44 o 
   1  -5   9      206.51      165.51     38.54 o 
   2  -5   9      884.28      792.36    108.12 o 
   3  -5   9      888.48      734.14     69.71 o 
   4  -5   9      857.97      939.02     75.40 o 
   5  -5   9      209.56      285.12     38.41 o 
   6  -5   9      198.32      142.71     43.68 o 
  -6  -4   9       83.14      108.12     42.78 o 
  -5  -4   9       16.96      -22.32     39.91 o 
  -4  -4   9       18.98       38.18     26.63 o 
  -3  -4   9      276.12      243.65     37.69 o 
  -2  -4   9      194.32      184.87     54.60 o 
  -1  -4   9     1197.23     1113.32     92.02 o 
   0  -4   9     1997.12     1848.97    131.76 o 
   1  -4   9     1911.59     1729.35     97.81 o 
   2  -4   9       33.47       44.83     14.47 o 
   3  -4   9      409.53      360.68     27.29 o 
   4  -4   9       59.00       45.17     16.40 o 
   5  -4   9      201.81      188.00     34.89 o 
   6  -4   9       71.89       59.66     31.60 o 
   7  -4   9       16.45       34.76     43.14 o 
  -6  -3   9      112.86       50.98     33.99 o 
  -5  -3   9        2.65       -1.19     24.05 o 
  -4  -3   9       18.36       11.91     23.81 o 
  -3  -3   9      133.64      130.38     29.38 o 
  -2  -3   9     1416.82     1296.33    108.28 o 
  -1  -3   9      356.48      407.64     32.73 o 
   0  -3   9      320.08      320.23     31.60 o 
   1  -3   9       20.00        4.68     14.86 o 
   2  -3   9      413.32      368.40     24.16 o 
   3  -3   9      105.83      126.96     49.88 o 
   4  -3   9       21.30       21.28     12.02 o 
   5  -3   9       56.17       41.16     17.44 o 
   6  -3   9      970.62      982.09     71.62 o 
   7  -3   9      682.49      769.32     78.09 o 
   8  -3   9        5.67      -42.55     42.55 o 
  -6  -2   9      164.17      160.78     47.39 o 
  -5  -2   9      123.79       69.35     30.99 o 
  -4  -2   9      387.75      462.90     62.59 o 
  -3  -2   9     2261.01     2279.00    144.20 o 
  -2  -2   9      354.01      306.42     44.58 o 
  -1  -2   9      714.42      672.39     62.59 o 
   0  -2   9     1579.72     1584.58     73.26 o 
   1  -2   9      611.19      642.20     37.22 o 
   2  -2   9      864.01      738.40     36.18 o 
   3  -2   9       93.15       91.47     22.71 o 
   4  -2   9     1263.65     1120.40     99.25 o 
   5  -2   9      234.06      135.79     34.26 o 
   6  -2   9      515.45      406.95     41.65 o 
   8  -2   9       48.05       25.43     33.93 o 
  -6  -1   9      395.37      315.63     46.31 o 
  -5  -1   9      596.56      568.51     65.10 o 
  -4  -1   9      265.88      244.13     37.64 o 
  -3  -1   9     1189.18     1287.75    106.39 o 
  -2  -1   9      336.71      352.32     33.00 o 
  -1  -1   9      331.17      321.17     35.69 o 
   0  -1   9     1261.69     1259.35     59.24 o 
   1  -1   9      626.14      697.59     43.72 o 
   2  -1   9     1051.53      988.12    110.28 o 
   3  -1   9     4833.32     4529.98    233.24 o 
   4  -1   9     1056.63      879.33     43.45 o 
   5  -1   9      528.48      497.96     51.94 o 
   6  -1   9      642.87      516.43     78.17 o 
   8  -1   9      476.53      521.40     44.78 o 
  -4   0   9      191.38      194.34     31.60 o 
  -3   0   9      750.18      759.78     85.83 o 
  -2   0   9      208.14      293.26     32.04 o 
  -1   0   9      525.65      664.28     61.24 o 
   0   0   9     3602.02     3510.60    124.29 o 
   1   0   9     4907.81     4940.16    169.88 o 
   2   0   9      100.21      155.64     15.74 o 
   3   0   9      678.75      669.35     31.66 o 
   4   0   9      212.87      166.30     17.38 o 
   5   0   9      320.62      274.24     30.55 o 
   6   0   9      324.94      293.90     27.59 o 
   7   0   9       83.79       59.72     33.45 o 
   8   0   9      304.25      330.33     44.42 o 
   9   0   9      677.31      744.55     94.60 o 
  -6   1   9      113.09      105.01     32.94 o 
  -5   1   9        6.92        0.00     31.29 o 
  -4   1   9       37.98       40.09     27.59 o 
  -3   1   9       78.10       82.63     27.59 o 
  -2   1   9     1301.92     1287.63     75.60 o 
  -1   1   9      759.66      760.92     47.62 o 
   0   1   9     1253.22     1238.32     59.28 o 
   1   1   9      162.93      154.04     23.59 o 
   2   1   9     1154.11     1060.16     64.43 o 
   3   1   9      258.95      259.70     29.77 o 
   4   1   9       47.64       49.16     15.09 o 
   5   1   9      104.48      112.49     53.40 o 
   6   1   9     1465.47     1422.47     76.97 o 
   7   1   9     1346.12     1754.41    118.29 o 
   8   1   9        3.99       42.48     36.56 o 
   9   1   9       96.26        4.73     56.73 o 
  -6   2   9       72.40       69.65     43.86 o 
  -5   2   9      138.55       46.55     23.78 o 
  -4   2   9      310.48      231.45     30.18 o 
  -3   2   9     1138.71     1018.57     47.88 o 
  -2   2   9      109.98       96.15     20.05 o 
  -1   2   9     1734.86     1733.58    126.49 o 
   0   2   9     1477.91     1538.90    101.67 o 
   1   2   9     1025.78     1199.83     48.58 o 
   2   2   9      914.28      873.53     41.73 o 
   3   2   9      102.92      121.83     19.16 o 
   4   2   9     1235.32     1395.11     86.36 o 
   5   2   9      264.61      285.32     54.96 o 
   6   2   9     1000.10      925.61     38.54 o 
   7   2   9       87.15       55.60     11.20 o 
   8   2   9       93.77       -1.14     30.28 o 
   9   2   9      133.57       44.40     49.07 o 
  -5   3   9      244.12      237.20     33.79 o 
  -4   3   9       99.23       81.92     29.38 o 
  -3   3   9      842.12      958.01     70.61 o 
  -2   3   9      442.72      404.31     22.49 o 
  -1   3   9      348.82      293.44     40.75 o 
   0   3   9      426.68      345.54     69.80 o 
   1   3   9      743.32      934.49     50.86 o 
   2   3   9     1025.35     1310.94     56.54 o 
   3   3   9     3088.05     3514.09    131.88 o 
   4   3   9     1241.71     1378.23     46.77 o 
   5   3   9      895.72      928.31     40.64 o 
   6   3   9      527.42      495.51     69.65 o 
   7   3   9      741.82      599.92     54.69 o 
   8   3   9      669.72      612.85     50.01 o 
  -5   4   9       39.23       10.30     34.76 o 
  -3   4   9      158.84      151.03     29.20 o 
  -2   4   9       31.69       89.42     22.57 o 
  -1   4   9      348.10      466.84     54.81 o 
   0   4   9     2397.33     2392.71    117.75 o 
   1   4   9     1785.17     1888.02     88.15 o 
   2   4   9       15.35       52.55     16.89 o 
   3   4   9      702.53      751.55     39.35 o 
   4   4   9      100.16       83.43     21.01 o 
   5   4   9      331.86      392.35     23.12 o 
   6   4   9      228.26      222.63     19.50 o 
   7   4   9       74.18       97.44     19.82 o 
   8   4   9      279.99      217.44     47.27 o 
  -4   5   9       12.64      -29.02     29.02 o 
  -3   5   9      109.58      133.38     39.49 o 
  -2   5   9      566.47      532.85     77.85 o 
  -1   5   9      229.19      310.25     54.69 o 
   0   5   9       42.94       38.77     21.72 o 
   1   5   9       72.98       84.37     23.16 o 
   2   5   9      758.97      847.70     70.85 o 
   3   5   9      188.99      191.97     49.64 o 
   4   5   9       79.19       94.66     12.93 o 
   5   5   9       62.92       77.62     14.50 o 
   6   5   9     1500.70     1564.75    103.13 o 
   7   5   9      726.60      768.31     80.72 o 
   8   5   9        3.55      -27.46     27.46 o 
  -3   6   9      191.73      292.66     48.95 o 
  -2   6   9       31.85       -6.83     24.95 o 
  -1   6   9      371.78      297.75     63.73 o 
   0   6   9      905.82     1242.81     90.05 o 
   1   6   9      480.32      462.11     60.80 o 
   2   6   9      470.08      513.40     53.61 o 
   3   6   9      137.64      167.85     24.77 o 
   4   6   9      691.55      606.38     55.11 o 
   5   6   9      208.74      218.06     23.12 o 
   6   6   9      364.56      335.32     31.06 o 
   7   6   9       30.80        6.65     18.56 o 
  -1   7   9      290.00      331.73     52.60 o 
   0   7   9       33.08       25.01     40.93 o 
   1   7   9      217.28      224.80     51.94 o 
   2   7   9      228.08      248.62     53.55 o 
   3   7   9     1339.77     1412.44    132.30 o 
   4   7   9      256.92      329.94     51.88 o 
   5   7   9      350.14      350.30     89.12 o 
   6   7   9      287.59      240.06     31.83 o 
   7   7   9      401.13      413.94     50.62 o 
  -1   8   9      173.74      122.36     45.06 o 
   0   8   9      423.64      432.68     68.87 o 
   2   8   9       17.04       51.70     27.59 o 
   3   8   9      174.11      255.92     54.57 o 
   4   8   9       49.21       58.88     47.33 o 
   5   8   9      104.86      102.68     33.57 o 
   3   9   9       92.90       61.81     52.72 o 
   0  -8  10      256.65       88.86     42.42 o 
   1  -8  10      233.43      107.41     43.86 o 
   2  -8  10      230.30      333.53     66.06 o 
  -3  -7  10      381.84      459.18     61.51 o 
  -2  -7  10       10.08       24.23     33.69 o 
  -1  -7  10      169.03      125.00     46.91 o 
   0  -7  10       94.61       67.43     33.21 o 
   1  -7  10      270.49      207.75     43.98 o 
   2  -7  10       50.55       85.93     46.67 o 
   3  -7  10      120.31       69.59     53.32 o 
   4  -7  10      224.70      258.68     76.23 o 
  -4  -6  10       22.65       39.85     38.77 o 
  -3  -6  10      109.79      111.90     40.21 o 
  -2  -6  10      452.51      398.51     55.94 o 
  -1  -6  10      532.64      566.53     60.98 o 
   0  -6  10      745.65      649.53     73.24 o 
   1  -6  10      240.88      168.80     48.35 o 
   2  -6  10      393.43      290.57     43.68 o 
   3  -6  10      952.21      942.54     72.64 o 
   4  -6  10       44.37       60.38     30.21 o 
   5  -6  10       97.61       73.60     44.88 o 
  -5  -5  10      141.50       98.79     39.08 o 
  -4  -5  10      640.46      729.35     82.88 o 
  -3  -5  10       45.30       27.77     27.77 o 
  -2  -5  10       73.27      126.67     44.81 o 
  -1  -5  10       79.16      148.70     41.05 o 
   0  -5  10       48.66       40.51     24.53 o 
   1  -5  10      370.99      349.98     47.03 o 
   2  -5  10      238.79      226.61     40.57 o 
   3  -5  10       46.16       75.69     33.51 o 
   4  -5  10      387.66      387.44     46.97 o 
   5  -5  10      522.97      655.81     62.59 o 
  -5  -4  10       29.97        7.06     34.04 o 
  -4  -4  10        7.77      -32.43     39.37 o 
  -3  -4  10      441.83      456.38     52.72 o 
  -2  -4  10      478.64      518.84     65.64 o 
  -1  -4  10      160.95      172.27     36.74 o 
   0  -4  10     1222.90     1180.28     81.02 o 
   1  -4  10      607.22      540.45     53.79 o 
   2  -4  10     1437.81     1369.40    161.88 o 
   3  -4  10       18.55      -10.83     19.44 o 
   4  -4  10       77.43       45.30     28.73 o 
   5  -4  10       59.15       52.72     30.93 o 
   6  -4  10       25.00       84.72     35.30 o 
   7  -4  10       50.66       32.25     28.66 o 
  -5  -3  10      466.10      508.73     67.68 o 
  -4  -3  10      230.72      194.23     36.98 o 
  -3  -3  10      738.42      798.16     79.28 o 
  -2  -3  10      100.53      123.94     54.81 o 
   0  -3  10      287.15      296.07     39.08 o 
   1  -3  10      423.64      356.10     26.73 o 
   2  -3  10       94.80       69.37     23.97 o 
   3  -3  10      303.47      161.72     54.87 o 
   4  -3  10     1761.97     1468.36     75.37 o 
   5  -3  10      737.76      527.34     55.71 o 
   6  -3  10      775.13      784.70     65.40 o 
  -6  -2  10       63.23       82.34     56.12 o 
  -5  -2  10       67.40      146.30     37.22 o 
  -4  -2  10       29.53       66.18     29.38 o 
  -2  -2  10      628.76      577.91     61.51 o 
  -1  -2  10     1057.74     1045.47     81.50 o 
   0  -2  10      952.87      920.50     63.31 o 
   1  -2  10     1225.02     1233.91     66.41 o 
   2  -2  10     1589.92     1449.67     78.38 o 
   3  -2  10     1557.45     1302.91     65.42 o 
   4  -2  10      363.99      382.79     51.55 o 
   5  -2  10      417.94      416.62     50.68 o 
   6  -2  10       66.67       64.03     22.14 o 
   8  -2  10       10.57       -9.70     45.89 o 
  -6  -1  10        5.75       15.38     35.96 o 
  -5  -1  10      149.57      221.10     48.35 o 
  -2  -1  10       94.06       91.41     18.82 o 
  -1  -1  10      153.16      190.28     28.13 o 
   0  -1  10      370.54      393.14     32.70 o 
   1  -1  10      494.57      552.87     40.18 o 
   2  -1  10      376.80      408.82     25.38 o 
   3  -1  10      348.91      263.57     18.42 o 
   4  -1  10      569.59      505.58     33.28 o 
   5  -1  10      975.14      841.07     43.87 o 
   6  -1  10        1.44        6.76     15.74 o 
  -6   0  10       42.39      113.15     48.71 o 
  -4   0  10       98.82      119.50     35.25 o 
  -3   0  10      288.49      373.38     50.50 o 
  -2   0  10      711.93      800.26    115.57 o 
  -1   0  10      990.15     1153.37    140.26 o 
   0   0  10      500.48      460.03     44.58 o 
   1   0  10      948.85      978.33     66.78 o 
   2   0  10     1669.72     1539.66    113.39 o 
   3   0  10       59.54       72.99     14.48 o 
   4   0  10       44.15       40.31     14.28 o 
   5   0  10      127.51       99.93     33.33 o 
   6   0  10      108.65       37.87     24.35 o 
   7   0  10      234.96      166.35     46.73 o 
   8   0  10      372.09      320.42     53.73 o 
  -4   1  10      452.83      386.24     55.17 o 
  -2   1  10      165.60      197.62     31.56 o 
  -1   1  10      341.00      390.67     33.92 o 
   0   1  10      192.73      179.74     31.47 o 
   1   1  10      322.73      313.89     26.98 o 
   2   1  10      655.06      619.75     46.02 o 
   3   1  10      299.58      301.58     26.42 o 
   4   1  10     2120.62     1881.92    133.43 o 
   5   1  10     2761.52     2792.63    151.53 o 
   6   1  10      676.93      540.96     29.26 o 
   7   1  10       86.71      108.07     36.86 o 
   8   1  10      309.96      377.33     53.37 o 
  -5   2  10      103.75      152.34     27.90 o 
  -4   2  10      109.23      109.86     42.01 o 
  -3   2  10      124.42      138.53     29.68 o 
  -1   2  10      229.01      216.42     26.03 o 
   0   2  10      881.11      921.85     49.40 o 
   1   2  10      497.03      566.84     62.50 o 
   2   2  10     1995.32     2106.15    111.92 o 
   3   2  10     3081.65     3209.30    113.64 o 
   4   2  10       30.44       26.89     13.20 o 
   5   2  10      521.71      589.45     50.32 o 
   6   2  10      157.32      160.85     15.61 o 
   7   2  10      245.88      180.10     17.60 o 
   8   2  10        3.29        1.19     35.12 o 
  -5   3  10      263.58      303.49     55.71 o 
  -4   3  10      379.75      483.26     44.92 o 
  -3   3  10       28.40       36.14     21.00 o 
  -2   3  10       66.15       55.65     26.15 o 
  -1   3  10       49.27       46.25     31.60 o 
   0   3  10      421.80      406.33     36.29 o 
   1   3  10      515.05      584.63     50.92 o 
   2   3  10     1780.16     1818.52     80.86 o 
   3   3  10      768.87      815.63     66.60 o 
   4   3  10     1136.16     1185.61     87.12 o 
   5   3  10      387.50      448.08     63.15 o 
   6   3  10       21.05       14.65     15.81 o 
   7   3  10      151.12      134.40     25.13 o 
   8   3  10      205.19      182.98     40.57 o 
  -4   4  10      131.03      153.78     41.23 o 
  -3   4  10       98.84      332.33     46.61 o 
  -2   4  10      288.46      282.49     48.82 o 
  -1   4  10      445.11      413.59     63.31 o 
   0   4  10     1123.70     1101.05     75.04 o 
   1   4  10     1796.87     1934.75    143.49 o 
   2   4  10     1084.62     1109.30    152.10 o 
   3   4  10        9.91       37.00     14.99 o 
   4   4  10        8.27        6.52     13.13 o 
   5   4  10      121.51      122.66     24.64 o 
   6   4  10      203.83      241.60     22.56 o 
   7   4  10      193.96      185.47     28.11 o 
   8   4  10      637.99      499.64     72.40 o 
  -4   5  10      110.07      151.86     41.05 o 
  -3   5  10      345.67      362.55     68.46 o 
  -1   5  10      314.13      260.11     54.27 o 
   0   5  10       29.01       26.15     22.73 o 
   1   5  10      441.97      385.35     46.79 o 
   3   5  10      212.84      290.99     44.46 o 
   4   5  10     1217.64     1515.85    125.87 o 
   5   5  10     1767.71     1979.41    127.33 o 
   6   5  10      613.84      700.93     64.27 o 
   7   5  10      149.46      139.29     24.20 o 
   8   5  10      223.61      268.60     48.35 o 
  -1   6  10      204.34      155.64     37.40 o 
   0   6  10      781.28      834.00     78.81 o 
   1   6  10       57.13       80.72     46.20 o 
   2   6  10      965.87      965.70     89.46 o 
   4   6  10       55.51       69.82     29.68 o 
   5   6  10      379.61      425.62     30.92 o 
   6   6  10       79.09       66.72     27.95 o 
   7   6  10      219.62      190.26     29.17 o 
  -2   7  10        0.26       78.98     51.94 o 
  -1   7  10       15.63      -23.63     27.05 o 
   0   7  10       97.16      194.29     52.54 o 
   1   7  10      189.40      249.64     53.37 o 
   2   7  10      285.05      283.92     48.35 o 
   3   7  10      111.37      116.20     42.37 o 
   4   7  10      620.42      603.15     81.68 o 
   5   7  10      228.59      264.36     41.95 o 
   6   7  10        1.34      -34.53     34.53 o 
   1   8  10      442.51      422.51     78.92 o 
   2   8  10      352.29      393.31     68.10 o 
   3   8  10       19.11       47.75     45.42 o 
   4   8  10        7.33       80.66     46.79 o 
   5   8  10       45.12       42.12     32.79 o 
  -2  -7  11      253.34      169.28     58.64 o 
  -1  -7  11       41.90       67.07     46.49 o 
   0  -7  11      171.43      234.02     47.51 o 
   1  -7  11       11.02       17.53     33.99 o 
   2  -7  11       65.67      155.51     47.03 o 
   3  -7  11        0.87       28.91     47.03 o 
  -3  -6  11      199.41      194.89     59.59 o 
  -2  -6  11       19.55       12.81     42.60 o 
  -1  -6  11      393.02      392.83     60.38 o 
   0  -6  11      221.68      127.04     39.67 o 
   1  -6  11      150.92      100.77     36.39 o 
   2  -6  11       19.51      -23.04     23.04 o 
   3  -6  11       17.56       43.74     32.01 o 
   4  -6  11      152.95      181.60     51.76 o 
   5  -6  11       34.21      111.59     42.19 o 
  -4  -5  11       77.99       48.53     55.29 o 
  -3  -5  11      353.97      503.65     71.39 o 
  -2  -5  11       81.70       88.50     31.71 o 
  -1  -5  11       84.49       64.68     31.29 o 
   0  -5  11      132.13      119.32     38.41 o 
   1  -5  11      163.32       89.82     41.23 o 
   2  -5  11      294.87      169.88     48.64 o 
   3  -5  11      675.61      469.24     68.57 o 
   4  -5  11       85.08       96.34     29.56 o 
   5  -5  11      438.41      633.79     74.20 o 
  -4  -4  11       42.21       42.84     30.10 o 
  -3  -4  11      110.46       18.31     33.15 o 
  -2  -4  11      178.15      278.60     49.78 o 
  -1  -4  11      541.46      564.02     68.51 o 
   0  -4  11     1097.13     1036.37     84.19 o 
   1  -4  11      677.96      706.91     68.39 o 
   2  -4  11       60.21      102.20     26.92 o 
   4  -4  11       64.59       91.37     34.82 o 
   6  -4  11       93.01      107.76     36.32 o 
  -4  -3  11       12.22      -10.71     46.49 o 
  -3  -3  11      241.76      196.80     46.02 o 
  -2  -3  11      936.70     1015.12     91.67 o 
  -1  -3  11       82.19       62.47     33.57 o 
   0  -3  11      329.81      357.88     48.41 o 
   1  -3  11       27.42       22.68     36.26 o 
   2  -3  11      408.36      390.91     33.06 o 
   3  -3  11       23.80       26.36     21.85 o 
   4  -3  11       16.81       27.32     16.98 o 
   5  -3  11      157.45      104.36     29.98 o 
   6  -3  11     1115.64     1158.26     74.37 o 
  -5  -2  11       86.74      100.41     37.22 o 
  -4  -2  11      259.13      301.16     53.91 o 
  -3  -2  11      386.69      405.16     49.72 o 
  -2  -2  11        1.75       25.19     27.59 o 
  -1  -2  11      623.00      603.39     62.47 o 
   0  -2  11      968.42      973.90     74.73 o 
   1  -2  11      125.57      128.56     23.62 o 
   2  -2  11      203.37      153.63     23.91 o 
   3  -2  11      117.13        9.45     22.50 o 
   4  -2  11      632.09      528.47     77.05 o 
   5  -2  11      159.89       95.20     24.12 o 
   6  -2  11      451.90      366.26     42.24 o 
  -5  -1  11      201.32      173.76     57.08 o 
  -4  -1  11      237.47      210.57     54.87 o 
  -3  -1  11      589.24      632.06     52.44 o 
  -2  -1  11       62.78       99.57     30.34 o 
  -1  -1  11      227.90      308.04     36.50 o 
   0  -1  11      727.91      760.40     45.30 o 
   1  -1  11      219.33      295.56     29.97 o 
   2  -1  11      677.19      774.43     61.64 o 
   3  -1  11     1798.20     1612.28    142.14 o 
   4  -1  11      324.33      260.84     21.04 o 
   5  -1  11     1452.60     1324.99    177.08 o 
   6  -1  11      370.09      256.94     33.09 o 
  -4   0  11       13.40        6.29     27.59 o 
  -2   0  11      235.74      295.29     36.26 o 
  -1   0  11      681.67      745.98     59.48 o 
   0   0  11     1312.25     1513.23     83.35 o 
   1   0  11     1638.94     1527.51    272.46 o 
   2   0  11      295.48      346.81     49.39 o 
   3   0  11     1315.34     1327.00    219.99 o 
   4   0  11      185.25      217.46     24.84 o 
   5   0  11        9.53       38.20     14.72 o 
   6   0  11      385.17      311.05     61.87 o 
  -5   1  11       41.96       56.97     31.11 o 
  -2   1  11     1231.23     1645.33    141.58 o 
  -1   1  11      105.66      187.83     29.44 o 
   0   1  11      849.27      848.64     75.40 o 
   1   1  11      118.81      106.05     12.21 o 
   2   1  11      270.89      285.90     25.47 o 
   3   1  11      138.12      125.54     20.32 o 
   4   1  11      163.54      180.36     22.38 o 
   6   1  11     1417.18     1328.98     92.75 o 
   7   1  11      880.39     1019.56     90.54 o 
   8   1  11       36.80       33.27     33.27 o 
  -5   2  11       38.78       50.44     33.63 o 
  -4   2  11      123.77       70.80     29.80 o 
  -3   2  11      277.42      368.71     47.51 o 
  -2   2  11       15.38       13.82     19.57 o 
  -1   2  11      454.19      441.17     52.90 o 
   0   2  11     1005.41     1008.61     75.16 o 
   1   2  11      649.09      748.08     46.98 o 
   2   2  11      191.00      247.78     27.85 o 
   3   2  11      150.77      158.02     25.64 o 
   4   2  11      540.16      514.13     42.15 o 
   5   2  11      174.14      231.20     40.54 o 
   6   2  11      763.87      675.83     43.14 o 
   7   2  11       87.71       85.57     27.34 o 
   8   2  11      120.32      103.93     39.01 o 
  -4   3  11       85.25      101.13     37.82 o 
  -3   3  11      522.96      642.59     64.68 o 
  -2   3  11       65.37       29.50     13.41 o 
  -1   3  11      246.86      232.64     38.41 o 
   0   3  11      323.18      330.05     37.82 o 
   1   3  11      269.12      437.77     49.13 o 
   2   3  11      835.42      988.18     96.70 o 
   3   3  11     1026.08     1076.90     63.21 o 
   4   3  11      324.83      359.80     79.34 o 
   5   3  11     1341.84     1509.02    101.60 o 
   6   3  11      408.88      480.54     33.85 o 
   7   3  11      396.30      346.59     28.52 o 
   8   3  11      223.81      234.20     52.78 o 
  -3   4  11      107.02       90.05     33.51 o 
  -2   4  11       10.60       21.36     26.99 o 
  -1   4  11      756.38      780.57     75.04 o 
   0   4  11     1099.14     1057.79     86.76 o 
   1   4  11      293.12      321.02     47.51 o 
   2   4  11      107.48       98.97     27.17 o 
   4   4  11      251.84      251.11     50.50 o 
   5   4  11       57.95       95.02     19.26 o 
   6   4  11      167.51      204.19     24.57 o 
   7   4  11       71.28       50.21     26.87 o 
   8   4  11      356.26      295.95     55.83 o 
  -3   5  11      126.70      104.65     36.86 o 
  -2   5  11      502.62      436.15     73.54 o 
  -1   5  11       44.30       28.00     36.98 o 
   0   5  11      175.45      193.45     34.17 o 
   2   5  11      129.16      151.45     31.83 o 
   3   5  11       13.03       41.88     25.13 o 
   4   5  11        9.06       28.06     24.41 o 
   5   5  11       88.86       85.36     21.12 o 
   6   5  11     1317.95     1566.19     78.17 o 
   7   5  11      309.89      311.75     35.40 o 
  -2   6  11      154.47      158.62     55.23 o 
  -1   6  11      130.28       65.10     33.69 o 
   0   6  11      241.30      218.88     47.93 o 
   1   6  11      416.31      470.26     58.82 o 
   2   6  11       24.38      -17.60     26.99 o 
   3   6  11      193.83      172.57     37.10 o 
   4   6  11      288.66      284.46     45.06 o 
   5   6  11       74.91      142.47     31.78 o 
   7   6  11       55.63      140.91     34.17 o 
   0   7  11      186.11      192.91     54.75 o 
   1   7  11      185.94      170.47     55.53 o 
   2   7  11      269.56      160.12     48.17 o 
   3   7  11      817.90     1001.91     99.75 o 
   4   7  11       10.49       -4.79     39.37 o 
   5   7  11      437.80      469.42     68.21 o 
   6   7  11      171.96      221.70     50.86 o 
   2   8  11       74.73       41.88     39.61 o 
   3   8  11       68.65      123.44     54.21 o 
   4   8  11      115.08      127.69     47.45 o 
   0  -7  12       44.67       27.46     50.92 o 
   1  -7  12       28.64       59.06     59.06 o 
   2  -7  12       14.83      114.23     54.57 o 
  -2  -6  12      165.29      141.27     50.03 o 
  -1  -6  12       19.24       46.07     34.58 o 
   0  -6  12      281.72      160.72     59.18 o 
   1  -6  12      161.39      101.13     33.09 o 
   2  -6  12      119.87      277.46     58.22 o 
   3  -6  12      206.95      279.73     43.38 o 
   4  -6  12        0.08       33.57     45.48 o 
  -3  -5  12       45.05       43.26     34.40 o 
  -2  -5  12      163.96      188.00     50.38 o 
  -1  -5  12        3.26       17.24     43.14 o 
   0  -5  12      114.62       91.67     35.18 o 
   1  -5  12       85.05       30.57     39.01 o 
   2  -5  12       94.31       60.91     31.53 o 
   3  -5  12       17.97       89.69     41.16 o 
   4  -5  12      365.67      616.68     58.76 o 
   5  -5  12       35.19       36.92     29.09 o 
  -4  -4  12       36.74       84.61     37.10 o 
  -3  -4  12      219.86      216.19     46.97 o 
  -2  -4  12       73.13       65.52     32.79 o 
  -1  -4  12       93.69      131.82     29.14 o 
   1  -4  12      830.65      853.75     70.19 o 
   2  -4  12      552.41      502.63     50.21 o 
   3  -4  12       82.56       24.53     24.53 o 
   4  -4  12        4.43      -10.77     36.56 o 
   5  -4  12        2.52       24.35     32.13 o 
  -4  -3  12      158.38      207.51     59.66 o 
  -3  -3  12      267.10      245.15     60.13 o 
  -2  -3  12       25.43       53.68     31.53 o 
  -1  -3  12      638.12      650.78     73.41 o 
   0  -3  12       89.42       67.79     39.08 o 
   1  -3  12      210.06      214.81     37.64 o 
   2  -3  12      104.45      110.63     29.09 o 
   3  -3  12      588.14      539.01     66.12 o 
   4  -3  12      344.22      182.74     43.32 o 
   5  -3  12      666.38      538.17     57.20 o 
   6  -3  12      120.27       36.56     30.82 o 
  -4  -2  12       19.35       86.76     51.34 o 
  -3  -2  12       41.20       92.93     41.05 o 
  -2  -2  12      488.77      540.56     61.21 o 
  -1  -2  12       38.08       75.04     41.70 o 
   0  -2  12     1003.69     1132.35     84.25 o 
   1  -2  12      389.96      400.30     47.63 o 
   2  -2  12      750.84      709.90     73.00 o 
   3  -2  12     1103.45      872.09     79.69 o 
   4  -2  12        9.10       13.28     27.64 o 
   5  -2  12      270.65      161.98     30.52 o 
   6  -2  12       87.34       25.61     26.74 o 
  -5  -1  12      179.34      163.23     45.60 o 
  -4  -1  12      195.17      103.10     44.76 o 
  -3  -1  12       84.38      130.63     51.28 o 
   1  -1  12      138.52      192.50     39.01 o 
   2  -1  12      134.60      136.84     37.28 o 
   3  -1  12       41.51       40.45     27.41 o 
   4  -1  12     1623.59     1408.53     63.64 o 
   5  -1  12       91.52       83.89     22.08 o 
   6  -1  12       65.54       67.20     23.87 o 
  -3   0  12      259.24      253.23     45.12 o 
  -1   0  12      143.22      139.90     29.92 o 
   1   0  12     1002.93     1235.39     86.71 o 
   2   0  12     1275.43     1378.01    139.54 o 
   3   0  12      421.55      480.37     57.33 o 
   4   0  12       16.78        2.34     11.91 o 
   5   0  12       25.96       78.33     29.98 o 
   6   0  12       95.86       -1.08     23.81 o 
  -4   1  12      216.99      253.46     55.94 o 
  -2   1  12       23.70       54.03     23.52 o 
  -1   1  12      472.18      521.36     65.76 o 
   0   1  12      129.63      174.72     35.48 o 
   1   1  12      195.01      182.35     17.24 o 
   2   1  12      170.01      164.85     25.94 o 
   3   1  12      857.08      866.70     50.80 o 
   4   1  12      560.45      532.30     78.24 o 
   5   1  12     1350.77     1048.51     78.33 o 
   6   1  12      259.57      186.63     28.24 o 
  -4   2  12       14.41       28.30     44.28 o 
  -2   2  12      235.64      225.22     40.33 o 
  -1   2  12       25.63       25.08     21.66 o 
   0   2  12     1017.67     1048.46     86.40 o 
   1   2  12      470.66      534.11     56.97 o 
   2   2  12      564.86      675.37     58.76 o 
   3   2  12     2268.31     2578.02    197.31 o 
   4   2  12      123.93       94.96     28.24 o 
   6   2  12      168.69      175.92     38.12 o 
   7   2  12      167.02      136.67     22.62 o 
   8   2  12        6.08       16.69     47.75 o 
  -4   3  12       92.41      132.60     41.41 o 
  -3   3  12       57.03       70.90     29.09 o 
  -2   3  12       96.40       93.83     28.30 o 
  -1   3  12       22.54      -24.65     24.65 o 
   0   3  12      163.53      294.10     43.26 o 
   1   3  12      144.49      194.17     29.09 o 
   2   3  12      190.04      209.19     33.45 o 
   4   3  12     1167.10     1451.81    103.64 o 
   5   3  12      224.33      218.77     30.52 o 
   6   3  12      162.90      164.25     35.90 o 
  -3   4  12       24.72      139.36     51.88 o 
  -2   4  12      137.53      170.42     40.45 o 
  -1   4  12       76.98       44.58     39.01 o 
   0   4  12      164.60      131.58     31.60 o 
   1   4  12      946.63     1016.75     80.24 o 
   2   4  12      842.35      921.78     80.54 o 
   3   4  12      181.45      269.63     38.95 o 
   4   4  12       13.38       33.45     24.77 o 
   5   4  12        3.52      -15.08     20.11 o 
   6   4  12      183.73      169.17     24.35 o 
  -2   5  12        4.44       22.38     32.43 o 
  -1   5  12      281.72      239.58     52.60 o 
   0   5  12       61.58       27.05     28.18 o 
   1   5  12       67.54      104.47     34.53 o 
   2   5  12      109.97      104.47     32.97 o 
   4   5  12      668.01     1072.81     99.99 o 
   5   5  12      516.42      641.45     65.64 o 
   7   5  12      208.67      232.59     45.42 o 
   0   6  12      336.84      401.20     65.28 o 
   1   6  12      282.34      387.86     58.46 o 
   2   6  12      416.74      442.49     57.51 o 
   3   6  12      540.79      564.14     71.86 o 
   4   6  12       16.15       31.53     26.69 o 
   5   6  12      211.92      218.59     44.46 o 
   6   6  12       92.76      101.18     33.39 o 
   0   7  12       74.13       28.30     37.40 o 
   1   7  12       24.99       17.29     33.45 o 
   3   7  12       41.17       17.83     41.65 o 
   4   7  12      291.51      215.48     58.10 o 
   5   7  12      148.10       67.97     37.64 o 
  -1  -6  13      218.82      194.59     62.89 o 
   0  -6  13       80.89      143.79     42.55 o 
   1  -6  13        0.56      -19.51     50.32 o 
   2  -6  13       33.03      129.49     37.10 o 
   3  -6  13        2.14       34.29     43.68 o 
  -2  -5  13       12.12       40.45     47.03 o 
  -1  -5  13        0.74       -5.38     45.35 o 
   0  -5  13       68.07       67.20     50.14 o 
   1  -5  13      147.88       35.84     36.92 o 
   2  -5  13        8.28      108.90     48.23 o 
   3  -5  13      115.96      160.30     42.01 o 
   4  -5  13       23.10        9.58     31.95 o 
   5  -5  13      166.60      144.33     41.88 o 
  -3  -4  13       25.55       48.05     36.62 o 
  -2  -4  13      172.72      118.71     41.88 o 
  -1  -4  13      336.66      348.97     63.96 o 
   0  -4  13      536.72      517.89     65.88 o 
   1  -4  13      103.87      166.17     46.02 o 
   2  -4  13       17.42       60.38     28.06 o 
   3  -4  13      409.32      419.04     57.98 o 
   4  -4  13       11.97       23.45     38.41 o 
   5  -4  13       12.81       30.57     41.47 o 
  -3  -3  13       90.57        5.87     48.29 o 
  -2  -3  13      233.23      198.17     45.53 o 
  -1  -3  13       22.27       43.98     45.12 o 
   0  -3  13      199.40      233.30     56.43 o 
   1  -3  13       12.16       15.92     25.08 o 
   2  -3  13       99.52      104.29     30.34 o 
   3  -3  13       35.70       23.09     31.89 o 
   4  -3  13       66.75       94.01     35.66 o 
   5  -3  13       63.07      179.75     41.23 o 
   6  -3  13      212.03      246.95     44.99 o 
  -4  -2  13      133.39      107.34     62.23 o 
  -2  -2  13       11.88      -23.81     45.30 o 
  -1  -2  13      463.69      473.42     63.07 o 
   1  -2  13       31.52       34.29     30.75 o 
   2  -2  13       16.09        1.19     23.40 o 
   3  -2  13      196.94      174.12     33.27 o 
   4  -2  13      410.32      313.43     54.57 o 
   5  -2  13       53.72       24.95     28.24 o 
   6  -2  13      178.15       87.78     26.33 o 
  -4  -1  13      190.50      141.09     59.42 o 
  -3  -1  13      302.03      218.77     53.50 o 
  -2  -1  13       28.99       63.53     21.19 o 
  -1  -1  13       45.93       15.56     21.54 o 
   0  -1  13      253.02      381.34     50.68 o 
   1  -1  13      313.84      341.36     44.94 o 
   2  -1  13      639.39      411.79     47.27 o 
   3  -1  13      824.23      693.59    167.36 o 
   5  -1  13      456.92      470.44     49.13 o 
   6  -1  13      329.94      262.15     36.80 o 
  -4   0  13       29.58        2.51     46.02 o 
  -3   0  13       99.59       64.27     33.93 o 
  -2   0  13      230.34      265.91     46.56 o 
  -1   0  13      193.16      213.85     40.45 o 
   0   0  13     1445.42     1711.03    119.85 o 
   1   0  13      162.50      275.79     34.11 o 
   2   0  13      297.96      362.50     68.03 o 
   3   0  13      397.07      456.00     84.82 o 
   4   0  13      137.33      170.83     32.74 o 
   6   0  13      138.59       64.20     28.30 o 
  -4   1  13        8.90       12.39     47.09 o 
  -2   1  13      426.44      469.59     76.29 o 
  -1   1  13       38.18      109.38     30.28 o 
   0   1  13      362.07      436.87     58.94 o 
   1   1  13       38.53       20.88     15.68 o 
   2   1  13       94.51       64.77     25.91 o 
   3   1  13       78.49       56.90     17.24 o 
   5   1  13      183.87      157.37     35.18 o 
   6   1  13      914.43      890.07     73.72 o 
  -3   2  13       77.88       60.08     35.36 o 
  -1   2  13      808.94      834.84     97.35 o 
   0   2  13       38.73       37.87     24.12 o 
   1   2  13       38.92       56.25     23.45 o 
   2   2  13        2.92      -18.07     18.07 o 
   3   2  13      207.84      231.51     39.73 o 
   4   2  13      638.64      720.55     99.75 o 
   5   2  13      176.10      254.42     47.51 o 
   6   2  13      252.08      267.47     33.57 o 
  -2   3  13       12.71       -9.03     37.22 o 
   0   3  13      126.17      144.45     41.83 o 
   1   3  13      349.86      465.83     51.28 o 
   2   3  13      487.86      710.62     77.91 o 
   3   3  13      720.40      852.79     70.79 o 
   4   3  13       10.18       30.03     21.25 o 
   6   3  13      212.49      305.17     43.38 o 
   7   3  13      119.96      142.47     26.38 o 
  -2   4  13      103.06       72.70     45.89 o 
  -1   4  13      175.65      178.73     37.87 o 
   0   4  13      641.39      624.27     80.42 o 
   1   4  13      122.84      186.57     33.39 o 
   2   4  13      229.13      317.44     48.53 o 
   3   4  13      496.90      645.58     67.43 o 
   4   4  13       13.51       39.61     33.45 o 
   5   4  13      184.31      191.06     32.85 o 
   6   4  13       82.56      104.89     36.26 o 
   7   4  13       62.60       71.39     34.53 o 
  -2   5  13      169.19      195.19     59.24 o 
  -1   5  13       19.47      -26.63     28.84 o 
   0   5  13       85.00       54.99     33.69 o 
   1   5  13        2.25       -1.14     25.19 o 
   2   5  13      103.57       58.64     42.24 o 
   3   5  13       82.45       70.90     43.32 o 
   4   5  13       12.34       24.59     25.79 o 
   5   5  13      118.76      147.14     38.77 o 
   6   5  13      751.73      868.05     95.20 o 
  -1   6  13      188.62      173.58     52.47 o 
   0   6  13       67.48       49.54     38.30 o 
   1   6  13       10.21        5.75     40.21 o 
   2   6  13       13.33        5.87     34.04 o 
   4   6  13      312.38      304.93     54.15 o 
   6   6  13      135.35      164.91     39.85 o 
   2   7  13      134.02      146.90     57.74 o 
   3   7  13      327.83      382.72     55.05 o 
   4   7  13        8.30      -15.74     44.88 o 
  -1  -5  14        4.32       20.52     35.66 o 
   0  -5  14       76.98       46.97     57.69 o 
   1  -5  14       34.06       65.46     33.81 o 
   2  -5  14       23.67       -6.29     28.24 o 
   3  -5  14        5.56       37.58     49.07 o 
   4  -5  14      158.11      140.32     52.78 o 
  -2  -4  14       32.80       47.45     39.55 o 
  -1  -4  14       44.41       57.08     38.05 o 
   0  -4  14        8.74       32.13     34.35 o 
   1  -4  14      325.11      284.77     57.20 o 
   2  -4  14      255.69      203.14     54.15 o 
   3  -4  14       46.00       58.70     35.25 o 
   4  -4  14       39.72       56.30     35.07 o 
   5  -4  14        4.98       32.43     44.28 o 
  -3  -3  14      112.48      126.91     48.23 o 
  -2  -3  14       37.99      103.51     46.56 o 
  -1  -3  14      351.14      376.49     69.47 o 
   0  -3  14       82.25       52.83     45.95 o 
   1  -3  14       89.15       34.17     28.48 o 
   2  -3  14       73.25       56.19     31.47 o 
   3  -3  14      384.02      288.89     54.15 o 
   4  -3  14        4.75       64.92     31.42 o 
   5  -3  14       86.10      162.70     39.91 o 
  -3  -2  14       24.60      -19.21     55.17 o 
  -2  -2  14      269.89      218.28     53.43 o 
  -1  -2  14       27.95       20.04     35.43 o 
   0  -2  14      538.94      790.50     85.39 o 
   1  -2  14      552.80      626.73     78.09 o 
   2  -2  14      174.36      101.72     36.26 o 
   3  -2  14      376.87      358.18     47.27 o 
   4  -2  14       56.84       72.58     26.81 o 
   5  -2  14      264.71      167.42     46.79 o 
   6  -2  14       16.26       56.55     31.53 o 
  -3  -1  14      125.98      135.47     58.10 o 
  -2  -1  14      186.60      260.35     57.38 o 
  -1  -1  14       15.42        4.46     19.63 o 
   0  -1  14       96.41      146.90     41.83 o 
   1  -1  14       73.58      129.84     38.47 o 
   2  -1  14       18.46       40.39     20.44 o 
   3  -1  14       68.52      100.28     33.45 o 
   4  -1  14      568.40      490.54     58.34 o 
   5  -1  14        7.69       18.97     31.24 o 
   6  -1  14      116.06       96.10     33.51 o 
  -3   0  14      117.51      161.74     49.49 o 
  -1   0  14       41.67       30.70     37.76 o 
   0   0  14        0.12       59.42     28.54 o 
   1   0  14      369.94      531.53     61.69 o 
   2   0  14      500.98      599.67     84.61 o 
   3   0  14      140.60      118.96     35.60 o 
   5   0  14        3.41       15.08     24.41 o 
   6   0  14       62.75       46.07     29.62 o 
  -1   1  14      247.72      316.41     58.04 o 
   1   1  14       60.25       78.56     36.92 o 
   2   1  14      161.60      160.60     37.76 o 
   3   1  14      410.57      391.33    105.25 o 
   4   1  14      430.77      560.25     61.03 o 
   5   1  14      486.37      663.41     60.91 o 
   6   1  14       14.91      -20.52     30.75 o 
  -3   2  14       14.90       -7.06     31.78 o 
  -2   2  14      112.20      165.99     44.70 o 
  -1   2  14       34.28       18.13     38.59 o 
   0   2  14      522.18      630.26     82.81 o 
   1   2  14      340.28      334.01     46.91 o 
   2   2  14      418.81      445.18     56.73 o 
   3   2  14      482.39      515.91     59.48 o 
   5   2  14      154.27      238.27     47.27 o 
   6   2  14       62.82       78.45     27.34 o 
  -2   3  14       81.42       29.32     30.46 o 
  -1   3  14       18.21        2.22     29.02 o 
   0   3  14      157.98      211.65     48.53 o 
   2   3  14       45.27       30.75     24.83 o 
   3   3  14      184.78      115.73     41.47 o 
   4   3  14      335.83      407.49     62.59 o 
   5   3  14        1.94       45.17     37.64 o 
  -2   4  14       17.28       62.53     39.08 o 
  -1   4  14       58.73       67.56     40.99 o 
   0   4  14        5.19      -36.92     36.92 o 
   1   4  14      598.70      506.94     70.31 o 
   2   4  14      140.42      118.54     45.84 o 
   3   4  14      102.04       84.54     44.70 o 
   4   4  14        9.26       34.64     28.48 o 
   5   4  14       10.44      -36.39     36.39 o 
   6   4  14       80.63       43.56     31.11 o 
  -1   5  14      180.96      207.93     58.82 o 
   0   5  14       53.13       40.27     41.34 o 
   1   5  14        1.27       -1.14     25.13 o 
   2   5  14      122.91      146.48     46.97 o 
   4   5  14      349.47      452.48     69.41 o 
   5   5  14      354.71      463.01     75.40 o 
   6   5  14       17.75       33.69     31.24 o 
   1   6  14      138.61      186.81     47.27 o 
   2   6  14      191.49      153.72     48.29 o 
   3   6  14      255.43      349.38     60.73 o 
   4   6  14       38.43       14.66     30.57 o 
   5   6  14      129.24      240.48     59.72 o 
   1  -5  15       94.73       45.48     41.23 o 
   2  -5  15        7.13       97.35     56.55 o 
  -1  -4  15      135.86      188.96     50.38 o 
   0  -4  15       84.27      148.45     46.61 o 
   1  -4  15       90.65       15.38     53.73 o 
   3  -4  15      184.72      270.40     54.69 o 
   4  -4  15        0.38      -44.58     44.58 o 
  -2  -3  15       25.58      -24.35     38.30 o 
  -1  -3  15        4.05       58.76     38.00 o 
   0  -3  15      100.51      138.58     42.42 o 
   1  -3  15       11.06        9.09     36.44 o 
   2  -3  15       17.76        7.90     33.75 o 
   3  -3  15       46.26       35.36     32.07 o 
   4  -3  15       25.09       69.41     35.84 o 
   5  -3  15       35.43       59.18     41.95 o 
  -2  -2  15       15.68        0.00     41.34 o 
  -1  -2  15      182.69      136.25     63.42 o 
   0  -2  15       25.79       -2.33     49.31 o 
   1  -2  15       55.43      -32.85     49.25 o 
   2  -2  15        3.57       33.81     32.67 o 
   3  -2  15      104.32      125.23     48.29 o 
   4  -2  15      207.33      155.75     39.25 o 
   5  -2  15        3.34       37.10     39.25 o 
  -2  -1  15       30.67       62.95     46.31 o 
  -1  -1  15       22.58       69.76     53.19 o 
   0  -1  15       80.41       84.84     27.34 o 
   1  -1  15      170.48      211.46     62.08 o 
   2  -1  15      228.18      324.67     61.21 o 
   3  -1  15      238.44      240.43     51.22 o 
   4  -1  15       16.25       11.60     29.09 o 
   5  -1  15      351.86      273.75     48.35 o 
   6  -1  15      105.22       62.89     36.86 o 
  -2   0  15       99.57      123.93     41.34 o 
  -1   0  15       82.24      108.01     31.71 o 
   0   0  15      345.06      454.46     59.18 o 
   2   0  15      358.08      629.00     65.76 o 
   3   0  15      350.05      505.62     53.86 o 
   4   0  15        7.23        2.39     26.51 o 
   5   0  15       21.19      132.71     37.28 o 
   6   0  15      172.60       67.43     29.86 o 
   1   1  15       16.33       53.19     41.41 o 
   2   1  15       17.64       22.98     36.26 o 
   3   1  15       87.47       95.80     33.21 o 
   4   1  15      154.04      268.49     49.36 o 
   5   1  15       85.41      133.79     32.56 o 
  -1   2  15      268.41      345.32     63.55 o 
   0   2  15       16.03       84.37     29.68 o 
   1   2  15       46.68      153.54     39.61 o 
   2   2  15       10.80       59.72     38.23 o 
   3   2  15       55.16       61.21     34.29 o 
   4   2  15      413.48      649.53     73.72 o 
   6   2  15      174.10      180.52     41.65 o 
  -1   3  15       27.68       30.10     30.10 o 
   0   3  15       55.57       58.40     33.69 o 
   1   3  15      200.07      262.62     49.49 o 
   2   3  15      121.04      143.91     49.60 o 
   3   3  15      256.41      266.99     43.86 o 
   4   3  15       21.77       71.93     39.73 o 
   5   3  15      519.49      632.71     63.07 o 
   6   3  15       93.16      107.47     31.78 o 
  -1   4  15       87.60       98.37     38.72 o 
   0   4  15      105.33       75.81     36.80 o 
   1   4  15       63.37      127.58     51.34 o 
   2   4  15      242.40      286.92     51.82 o 
   3   4  15      343.11      353.10     58.16 o 
   4   4  15       22.13        6.16     24.71 o 
   5   4  15       39.60       60.02     33.75 o 
   6   4  15       53.28      125.18     45.89 o 
   1   5  15        2.60      -12.50     43.26 o 
   2   5  15       11.12       37.40     36.26 o 
   3   5  15       70.06       68.46     34.89 o 
   4   5  15       42.53       23.34     46.73 o 
   1  -4  16      154.71       71.33     55.94 o 
   2  -4  16       51.79       52.06     39.08 o 
   0  -3  16      107.57      247.84     51.52 o 
   1  -3  16       33.82       43.14     37.46 o 
   2  -3  16       65.26       57.38     37.16 o 
   3  -3  16       43.78      239.40     49.96 o 
   4  -3  16        5.18       63.13     43.56 o 
  -1  -2  16       11.47       64.27     46.73 o 
   0  -2  16      302.64      285.90     58.46 o 
   2  -2  16       70.05      174.43     53.55 o 
   3  -2  16       79.66       51.70     47.09 o 
   4  -2  16        9.48       47.21     34.82 o 
   5  -2  16      113.94       62.47     32.91 o 
  -1  -1  16       11.97      -18.79     41.11 o 
   1  -1  16       52.01      114.95     45.06 o 
   2  -1  16       53.95       96.39     39.31 o 
   3  -1  16       35.19      -26.09     33.21 o 
   4  -1  16      292.14      172.27     52.42 o 
   5  -1  16       29.87       58.64     41.70 o 
  -1   0  16        8.93      -17.53     37.34 o 
   1   0  16      157.52      261.07     58.22 o 
   2   0  16      137.77      248.86     49.36 o 
   3   0  16       89.67      183.94     53.25 o 
   4   0  16       80.93       93.75     25.30 o 
   5   0  16        2.57       10.48     45.48 o 
   0   1  16       55.73       69.35     32.37 o 
   1   1  16       41.47       82.28     45.84 o 
   2   1  16      154.85      191.83     50.38 o 
   3   1  16      178.92      247.48     43.98 o 
   4   1  16      101.34      115.00     42.84 o 
   5   1  16      145.56      118.96     37.28 o 
  -1   2  16       21.55       33.86     33.86 o 
   0   2  16      291.27      378.53     61.57 o 
   2   2  16      209.66      188.79     53.50 o 
   3   2  16       40.25       57.15     29.20 o 
   4   2  16       26.35       56.73     37.04 o 
   6   2  16       33.74      -42.73     42.73 o 
   0   3  16      147.39      143.49     54.99 o 
   1   3  16        6.16       -5.75     32.01 o 
   2   3  16       59.05       79.88     34.11 o 
   3   3  16       81.56       86.94     36.26 o 
   4   3  16      195.21      261.48     49.49 o 
   5   3  16       28.70       16.15     24.83 o 
   1   4  16      251.99      314.74     51.46 o 
   2   4  16       22.13       -3.53     44.40 o 
   4   4  16       53.48       70.13     32.01 o 
   1  -2  17       36.05       92.87     63.85 o 
   2  -2  17       15.71      -23.16     39.37 o 
   3  -2  17       28.70       36.74     37.87 o 
   1  -1  17      125.68      134.10     70.61 o 
   2  -1  17       52.43       87.48     46.13 o 
   3  -1  17       65.68      115.67     61.39 o 
   4  -1  17        5.77      113.99     40.75 o 
   2   0  17      141.96      170.53     54.87 o 
   3   0  17      174.15      307.56     46.91 o 
   4   0  17       33.14       22.68     51.34 o 
   1   1  17        6.44       -2.33     45.53 o 
   2   1  17       25.28       55.94     44.04 o 
   3   1  17      123.15      198.35     38.77 o 
   4   1  17      135.26      139.78     34.04 o 
   5   1  17       94.67       83.83     53.91 o 
   1   2  17       21.24       40.33     31.11 o 
   2   2  17       27.14       57.86     37.76 o 
   3   2  17       24.12       -6.04     32.61 o 
   4   2  17      255.70      409.04     61.45 o 
   3   3  17      128.38       73.30     54.09 o 
                                                 
